# Supplementary material for: A nomogram based on genotypic and clinicopathologic factors to predict the non-sentinel lymph node metastasis in Chinese women breast cancer patients
Source: Front Oncol. 2023 Apr 19;13:1028830. doi: 10.3389/fonc.2023.1028830 (PMC10154525; doi:10.3389/fonc.2023.1028830)
Supplement: Supplementary file 4 [file Table_1.xlsx]

## Sheet: 96snp
Supplementary Table S1
	Gene	refsnp_id	allele	Title	Description from paper	Protein_uniprot	Gene function description	Pathway from KEGG	Year	Journal	IF	Title	Description from paper
28	CASP8	rs1045485	G/C	A common coding variant in CASP8 is associated with breast cancer risk	f an association with breast cancer；D302H polymorphism in CASP8， which results in an aspartic acid to histidine substitution, could reduce breast cancer risk. Caspase-8 is an important initiator of apoptosis and is activated bu external death signals and in response to DNA damage.	Caspase-8	programmed cell death induced by Fas and various apoptotic stimuli	p53 signaling pathway	2007	nature genetics	27.959	A common coding variant in CASP8 is associated with breast cancer risk	f an association with breast cancer；D302H polymorphism in CASP8， which results in an aspartic acid to histidine substitution, could reduce breast cancer risk. Caspase-8 is an important initiator of apoptosis and is activated bu external death signals and in response to DNA damage.
79	PPP2R2B	rs319217	T/C	A genetic variant in a PP2A regulatory subunit encoded by the PPP2R2B gene associates with altered breast cancer risk and recurrence	A recent candidate gene association study identified a single nucleotide polymorphism (SNP) in the PPP2R2B gene (rs319217, A/G) that manifests allelic differences in the cellular responses to treatment with chemotherapeutic agents (Vazquez et al., Nat Rev Drug Discov 2008;7:979-87).the A variant of the rs319217 SNP is a marker of better prognosis in breast cancer.	Serine/threonine-protein phosphatase 2A 55 kDa regulatory subunit B beta isoform	Protein phosphatase 2 is one of the four major Ser/Thr phosphatases, and it is implicated in the negative control of cell growth and division.	p53 signaling pathway	2011	Int J Cancer	6.513	A genetic variant in a PP2A regulatory subunit encoded by the PPP2R2B gene associates with altered breast cancer risk and recurrence	A recent candidate gene association study identified a single nucleotide polymorphism (SNP) in the PPP2R2B gene (rs319217, A/G) that manifests allelic differences in the cellular responses to treatment with chemotherapeutic agents (Vazquez et al., Nat Rev Drug Discov 2008;7:979-87).the A variant of the rs319217 SNP is a marker of better prognosis in breast cancer.
55	FGFR2（rs1219648）	rs1219628	C/G	A genome-wide association study identifies alleles in FGFR2 associated with risk of sporadic postmenopausal breast cancer	This SNP was not found in this paper.	#N/A	#N/A		2007	nature genetics	27.959	A genome-wide association study identifies alleles in FGFR2 associated with risk of sporadic postmenopausal breast cancer	This SNP was not found in this paper.
86	SOD2	rs4880	A/G	A mitochondrial target sequence polymorphism in A1:K61 superoxide dismutase predicts inferior survival in breast cancer patients treated with cyclophosphamide	A functional single-nucleotide polymorphism in codon 16 of SOD2 (rs4880), which encodes manganese superoxide dismutase, results in a substitution of valine by alanine (Val16Ala). We hypothesized that this single-nucleotide polymorphism affects breast cancer survival of patients receiving chemotherapy.	Superoxide dismutase [Mn], mitochondrial	Destroys superoxide anion radicals which are normally produced within the cells and which are toxic to biological systems	oxidative stress resistance	2009	Clin Cancer Res	9.619	A mitochondrial target sequence polymorphism in A1:K61 superoxide dismutase predicts inferior survival in breast cancer patients treated with cyclophosphamide	A functional single-nucleotide polymorphism in codon 16 of SOD2 (rs4880), which encodes manganese superoxide dismutase, results in a substitution of valine by alanine (Val16Ala). We hypothesized that this single-nucleotide polymorphism affects breast cancer survival of patients receiving chemotherapy.
81	RAD51L1	rs999737	C/T	A multistage genome-wide association study in breast cancer identifies two new risk alleles at 1p11.2 and 14q24.1 (RAD51L1)	achieved genome-wide significance in a genome-wide association study (GWAS) of breast cancer. homologous recombination DNA repair pathway.	DNA repair protein RAD51 homolog 2	Involved in the homologous recombination repair (HRR) pathway of double-stranded DNA breaks arising during DNA replication or induced by DNA-damaging agents.	homologous recombination	2009	nature genetics	27.959	A multistage genome-wide association study in breast cancer identifies two new risk alleles at 1p11.2 and 14q24.1 (RAD51L1)	achieved genome-wide significance in a genome-wide association study (GWAS) of breast cancer. homologous recombination DNA repair pathway.
44	EPCAM	rs1126497	T/C	A non-synonymous polymorphism Thr115Met in the EpCAM gene is associated with an increased risk of breast cancer in Chinese population	A non-synonymous C/T polymorphism (rs1126497) in exon3 of EpCAM causes a transition of 115 amino acid from Met to Thr.the variant EpCAM genotype (rs1126497 CT, and TT) was associated with substantially increased risk of breast cancer.	Epithelial cell adhesion molecule	This gene encodes a carcinoma-associated antigen.The antigen is being used as a target for immunotherapy treatment of human carcinomas.	Exosomal proteins of epithelial cells	2011	breast cancer research and treatment	3.626	A non-synonymous polymorphism Thr115Met in the EpCAM gene is associated with an increased risk of breast cancer in Chinese population	A non-synonymous C/T polymorphism (rs1126497) in exon3 of EpCAM causes a transition of 115 amino acid from Met to Thr.the variant EpCAM genotype (rs1126497 CT, and TT) was associated with substantially increased risk of breast cancer.
88	TLR1	rs4833095	T/C	A Prospective Evaluation of the Association between a Single Nucleotide Polymorphism rs3775291 in Toll-Like Receptor 3 and Breast Cancer Relapse	rs4833095 may not affect the function of TLR1, and thus may not be associated with breast cancer RFS.	Toll-like receptor 1	Participates in the innate immune response to microbial agents. Specifically recognizes diacylated and triacylated lipopeptides. Cooperates with TLR2 to mediate the innate immune response to bacterial lipoproteins or lipopeptides		2015	PLoS One	2.806	A Prospective Evaluation of the Association between a Single Nucleotide Polymorphism rs3775291 in Toll-Like Receptor 3 and Breast Cancer Relapse	rs4833095 may not affect the function of TLR1, and thus may not be associated with breast cancer RFS.
89	TLR3	rs3775291	C/T	A Prospective Evaluation of the Association between a Single Nucleotide Polymorphism rs3775291 in Toll-Like Receptor 3 and Breast Cancer Relapse	the TLR3 SNP rs3775291 is associated with an increased risk of relapse in breast cancer, especially for the luminal B, TNBC, and HER2+ subtypes.	Toll-like receptor 3	Key component of innate and adaptive immunity. TLRs (Toll-like receptors) control host immune response against pathogens through recognition of molecular patterns specific to microorganisms.Acts via the adapter TRIF/TICAM1, leading to NF-kappa-B activation, IRF3 nuclear translocation, cytokine secretion and the inflammatory response.		2015	PLoS One	2.806	A Prospective Evaluation of the Association between a Single Nucleotide Polymorphism rs3775291 in Toll-Like Receptor 3 and Breast Cancer Relapse	the TLR3 SNP rs3775291 is associated with an increased risk of relapse in breast cancer, especially for the luminal B, TNBC, and HER2+ subtypes.
54	FABP4	rs1054135	C/T	A single-nucleotide polymorphism in the 3'-UTR region of the adipocyte fatty acid binding protein 4 gene is associated with prognosis of triple-negative breast cancer	the rs1054135 SNP in the adipocyte fatty acid binding protein 4 (FABP4) gene as a predictor of TNBC recurrence.The G allele of rs1054135 was associated with a reduced risk of disease progression as well as a prolonged disease-free survival time (DFS), with a hazard ratio (HR) for recurrence in the combined sample of 0.269 [95%CI: 0.098−0.735;P=0.001].	Fatty acid-binding protein, adipocyte	FABPs roles include fatty acid uptake, transport, and metabolism	PPAR signaling pathway	2016	Oncotarget	5.168	A single-nucleotide polymorphism in the 3'-UTR region of the adipocyte fatty acid binding protein 4 gene is associated with prognosis of triple-negative breast cancer	the rs1054135 SNP in the adipocyte fatty acid binding protein 4 (FABP4) gene as a predictor of TNBC recurrence.The G allele of rs1054135 was associated with a reduced risk of disease progression as well as a prolonged disease-free survival time (DFS), with a hazard ratio (HR) for recurrence in the combined sample of 0.269 [95%CI: 0.098−0.735;P=0.001].
67	KRAS	rs712	A/C	A single-nucleotide polymorphism in the 3'-UTR region of the adipocyte fatty acid binding protein 4 gene is associated with prognosis of triple-negative breast cancer	Three SNPs were significantly associated with TNBC recurrence (P<0.05), including FABP4 rs1054135, KRAS rs712 and NTRK2 rs7816	GTPase Kras	This gene, a Kirsten ras oncogene homolog from the mammalian ras gene family, encodes a protein that is a member of the small GTPase superfamily.	MAPK signaling pathway	2016	Oncotarget	5.168	A single-nucleotide polymorphism in the 3'-UTR region of the adipocyte fatty acid binding protein 4 gene is associated with prognosis of triple-negative breast cancer	Three SNPs were significantly associated with TNBC recurrence (P<0.05), including FABP4 rs1054135, KRAS rs712 and NTRK2 rs7816
73	NTRK2	rs7816	T/A	A single-nucleotide polymorphism in the 3'-UTR region of the adipocyte fatty acid binding protein 4 gene is associated with prognosis of triple-negative breast cancer	Three SNPs were significantly associated with TNBC recurrence (P<0.05), including FABP4 rs1054135, KRAS rs712 and NTRK2 rs7816	neurotrophic tyrosine kinase receptor type 2	#N/A	ko04010 MAPK signaling pathway ko04014 Ras signaling pathway ko04151 PI3K-Akt signaling pathway ko04722 Neurotrophin signaling pathway ko05034 Alcoholism	2016	Oncotarget	5.168	A single-nucleotide polymorphism in the 3'-UTR region of the adipocyte fatty acid binding protein 4 gene is associated with prognosis of triple-negative breast cancer	Three SNPs were significantly associated with TNBC recurrence (P<0.05), including FABP4 rs1054135, KRAS rs712 and NTRK2 rs7816
26	BRIP1	rs4986764	A/G	Association between BRIP1 (BACH1) polymorphisms and breast cancer risk: a meta-analysis	the presence of an association of the BRIP1 Pro919Ser polymorphism (dbSNP ID: rs4986764) with breast cancer although other evidence point to its absence.	Fanconi anemia group J protein	member of the DEAH helicase family	homologous recombination	2013	Breast Cancer Res Treat	3.626	Association between BRIP1 (BACH1) polymorphisms and breast cancer risk: a meta-analysis	the presence of an association of the BRIP1 Pro919Ser polymorphism (dbSNP ID: rs4986764) with breast cancer although other evidence point to its absence.
51	ESR1	rs3020314	C/T	Association of ESR1 gene tagging SNPs with breast cancer risk	SNP rs3020314, tagging a region of ESR1 intron 4, is associated with an increase in breast cancer susceptibility with a dominant mode of action in European populations. The region tagged by SNP rs3020314 contains sequence that is more highly conserved across mammalian species than the rest of intron 4, and it may subtly alter the ratio of two mRNA splice forms.	estrogen receptor	This gene encodes an estrogen receptor, a ligand-activated transcription factor composed of several domains important for hormone binding, DNA binding, and activation of transcription	Estrogen signaling pathway	2009	Human Molecular Genetics	5.34	Association of ESR1 gene tagging SNPs with breast cancer risk	SNP rs3020314, tagging a region of ESR1 intron 4, is associated with an increase in breast cancer susceptibility with a dominant mode of action in European populations. The region tagged by SNP rs3020314 contains sequence that is more highly conserved across mammalian species than the rest of intron 4, and it may subtly alter the ratio of two mRNA splice forms.
3	ABCC4	rs1614102	C/T	Association study of genetic polymorphism in ABCC4 with cyclophosphamide-induced adverse drug reactions in breast cancer patients	possible association with ADRs induced by Cyclophosphamide combination therapy.	Multidrug resistance-associated protein 4	intracellular cyclic nucleotide levels	cyclophosphamide	2009	journal of human genetics	2.471	Association study of genetic polymorphism in ABCC4 with cyclophosphamide-induced adverse drug reactions in breast cancer patients	possible association with ADRs induced by Cyclophosphamide combination therapy.
4	ABCC4	rs4148532	T/A	Association study of genetic polymorphism in ABCC4 with cyclophosphamide-induced adverse drug reactions in breast cancer patients	possible association with ADRs induced by Cyclophosphamide combination therapy.	Multidrug resistance-associated protein 4	intracellular cyclic nucleotide levels	cyclophosphamide	2009	journal of human genetics	2.471	Association study of genetic polymorphism in ABCC4 with cyclophosphamide-induced adverse drug reactions in breast cancer patients	possible association with ADRs induced by Cyclophosphamide combination therapy.
42	CYP2C9	rs4918766	G/A	Association study of genetic polymorphism in ABCC4 with cyclophosphamide-induced adverse drug reactions in breast cancer patients	eight SNPs (rs4918766 in CYP2C9, rs1614102, rs9561778, rs4148532, rs1729775, rs1751070, rs4771912 and rs8001444 in ABCC4) showed possible association with ADRs induced by CPA combination therapy, yielded a P-value of o0.05 in the Cochran–Armitage trend test.	Cytochrome P450 2C9	metabolize many xenobiotics, including phenytoin, tolbutamide, ibuprofen and S-warfarin	Arachidonic acid metabolism	2009	journal of human genetics	2.471	Association study of genetic polymorphism in ABCC4 with cyclophosphamide-induced adverse drug reactions in breast cancer patients	eight SNPs (rs4918766 in CYP2C9, rs1614102, rs9561778, rs4148532, rs1729775, rs1751070, rs4771912 and rs8001444 in ABCC4) showed possible association with ADRs induced by CPA combination therapy, yielded a P-value of o0.05 in the Cochran–Armitage trend test.
90	TNRC9	rs3803662	A/G	Breast cancer genome-wide association studies: there is strength in numbers	Two SNPs showed statistically significant association with BC: the A allele of rs13387042 on chromosome 2q35 and the T allele of rs3803662 on 16q12.rs3803662 is near the 5′ end of TNRC9, whose increased expression is highly predictive of metastasis to bone of BC.	Non Coding Transcript Variant	#N/A		2012	ONCOGENE	7.519	Breast cancer genome-wide association studies: there is strength in numbers	Two SNPs showed statistically significant association with BC: the A allele of rs13387042 on chromosome 2q35 and the T allele of rs3803662 on 16q12.rs3803662 is near the 5′ end of TNRC9, whose increased expression is highly predictive of metastasis to bone of BC.
11	ATM	rs1800056	T/C	Counting potentially functional variants in BRCA1, BRCA2 and ATM predicts breast cancer susceptibility	Breast cancer susceptibility OR(dom):1.52	Serine-protein kinase ATM	a member of the phosphatidylinositol 3-kinase family of proteins that respond to DNA damage	homologous recombination	2007	Human Molecular Genetics	5.34	Counting potentially functional variants in BRCA1, BRCA2 and ATM predicts breast cancer susceptibility	Breast cancer susceptibility OR(dom):1.52
12	ATM	rs1800057	C/G	Counting potentially functional variants in BRCA1, BRCA2 and ATM predicts breast cancer susceptibility	Breast cancer susceptibility OR(dom):1.68 OR(REC):1.30	Serine-protein kinase ATM	a member of the phosphatidylinositol 3-kinase family of proteins that respond to DNA damage	homologous recombination	2007	Human Molecular Genetics	5.34	Counting potentially functional variants in BRCA1, BRCA2 and ATM predicts breast cancer susceptibility	Breast cancer susceptibility OR(dom):1.68 OR(REC):1.30
13	ATM	rs1800058	C/T	Counting potentially functional variants in BRCA1, BRCA2 and ATM predicts breast cancer susceptibility	Breast cancer susceptibility OR(dom):1.23 OR(REC):2.6	Serine-protein kinase ATM	a member of the phosphatidylinositol 3-kinase family of proteins that respond to DNA damage	homologous recombination	2007	Human Molecular Genetics	5.34	Counting potentially functional variants in BRCA1, BRCA2 and ATM predicts breast cancer susceptibility	Breast cancer susceptibility OR(dom):1.23 OR(REC):2.6
15	ATM	rs1801673	A/T	Counting potentially functional variants in BRCA1, BRCA2 and ATM predicts breast cancer susceptibility	Breast cancer susceptibility OR(dom):1.4	Serine-protein kinase ATM	a member of the phosphatidylinositol 3-kinase family of proteins that respond to DNA damage	homologous recombination	2007	Human Molecular Genetics	5.34	Counting potentially functional variants in BRCA1, BRCA2 and ATM predicts breast cancer susceptibility	Breast cancer susceptibility OR(dom):1.4
16	ATM	rs3092856	C/T	Counting potentially functional variants in BRCA1, BRCA2 and ATM predicts breast cancer susceptibility	Breast cancer susceptibility OR(dom):0	Serine-protein kinase ATM	a member of the phosphatidylinositol 3-kinase family of proteins that respond to DNA damage	homologous recombination	2007	Human Molecular Genetics	5.34	Counting potentially functional variants in BRCA1, BRCA2 and ATM predicts breast cancer susceptibility	Breast cancer susceptibility OR(dom):0
17	ATM	rs3218707	G/C	Counting potentially functional variants in BRCA1, BRCA2 and ATM predicts breast cancer susceptibility	Breast cancer susceptibility OR(dom):0	Serine-protein kinase ATM	a member of the phosphatidylinositol 3-kinase family of proteins that respond to DNA damage	homologous recombination	2007	Human Molecular Genetics	5.34	Counting potentially functional variants in BRCA1, BRCA2 and ATM predicts breast cancer susceptibility	Breast cancer susceptibility OR(dom):0
18	ATM	rs4986761	T/C	Counting potentially functional variants in BRCA1, BRCA2 and ATM predicts breast cancer susceptibility	Breast cancer susceptibility OR(dom):0.98	Serine-protein kinase ATM	a member of the phosphatidylinositol 3-kinase family of proteins that respond to DNA damage	homologous recombination	2007	Human Molecular Genetics	5.34	Counting potentially functional variants in BRCA1, BRCA2 and ATM predicts breast cancer susceptibility	Breast cancer susceptibility OR(dom):0.98
34	CHEK2	rs1787991	G/T	Counting potentially functional variants in BRCA1, BRCA2 and ATM predicts breast cancer susceptibility	This snp was not found in this paper	Ferrochelatase, mitochondrial	catalyzes the insertion of the ferrous form of iron into protoporphyrin IX in the heme synthesis pathway.	Metabolism of cofactors and vitamins	2007	Human Molecular Genetics	5.34	Counting potentially functional variants in BRCA1, BRCA2 and ATM predicts breast cancer susceptibility	This snp was not found in this paper
19	BRCA1	rs799923	G/A	Evaluating genetic variants associated with breast cancer risk in high and moderate-penetrance genes in Asians	low-frequency variant, be associated with breast cancer risk，p<0.01 (These results provide further insights that, in addition to the high/moderate penetrance mutations, other low-penetrance variants in these genes may also contribute to breast cancer risk.)	Breast cancer type 1 susceptibility protein	DNA repair, cell cycle checkpoint control, and maintenance of genomic stability	homologous recombination	2017	Carcinogenesis	5.105	Evaluating genetic variants associated with breast cancer risk in high and moderate-penetrance genes in Asians	low-frequency variant, be associated with breast cancer risk，p<0.01 (These results provide further insights that, in addition to the high/moderate penetrance mutations, other low-penetrance variants in these genes may also contribute to breast cancer risk.)
21	BRCA1	rs8176085	C/T	Evaluating genetic variants associated with breast cancer risk in high and moderate-penetrance genes in Asians	low-frequency variant, be associated with breast cancer risk，p<0.01, the strongest association p=3.33X10-6 (These results provide further insights that, in addition to the high/moderate penetrance mutations, other low-penetrance variants in these genes may also contribute to breast cancer risk.)	Breast cancer type 1 susceptibility protein	DNA repair, cell cycle checkpoint control, and maintenance of genomic stability	homologous recombination	2017	Carcinogenesis	5.105	Evaluating genetic variants associated with breast cancer risk in high and moderate-penetrance genes in Asians	low-frequency variant, be associated with breast cancer risk，p<0.01, the strongest association p=3.33X10-6 (These results provide further insights that, in addition to the high/moderate penetrance mutations, other low-penetrance variants in these genes may also contribute to breast cancer risk.)
22	BRCA1	rs8176173	C/T	Evaluating genetic variants associated with breast cancer risk in high and moderate-penetrance genes in Asians	low-frequency variant, be associated with breast cancer risk，p<0.01 (These results provide further insights that, in addition to the high/moderate penetrance mutations, other low-penetrance variants in these genes may also contribute to breast cancer risk)	Breast cancer type 1 susceptibility protein	DNA repair, cell cycle checkpoint control, and maintenance of genomic stability	homologous recombination	2017	Carcinogenesis	5.105	Evaluating genetic variants associated with breast cancer risk in high and moderate-penetrance genes in Asians	low-frequency variant, be associated with breast cancer risk，p<0.01 (These results provide further insights that, in addition to the high/moderate penetrance mutations, other low-penetrance variants in these genes may also contribute to breast cancer risk)
23	BRCA1	rs8176258	G/A	Evaluating genetic variants associated with breast cancer risk in high and moderate-penetrance genes in Asians	low-frequency variant, be associated with breast cancer risk，p<0.01 (These results provide further insights that, in addition to the high/moderate penetrance mutations, other low-penetrance variants in these genes may also contribute to breast cancer risk)	Breast cancer type 1 susceptibility protein	DNA repair, cell cycle checkpoint control, and maintenance of genomic stability	homologous recombination	2017	Carcinogenesis	5.105	Evaluating genetic variants associated with breast cancer risk in high and moderate-penetrance genes in Asians	low-frequency variant, be associated with breast cancer risk，p<0.01 (These results provide further insights that, in addition to the high/moderate penetrance mutations, other low-penetrance variants in these genes may also contribute to breast cancer risk)
24	BRCA1	rs8176305	T/C	Evaluating genetic variants associated with breast cancer risk in high and moderate-penetrance genes in Asians	be associated with breast cancer risk，p<0.05	Breast cancer type 1 susceptibility protein	DNA repair, cell cycle checkpoint control, and maintenance of genomic stability	homologous recombination	2017	Carcinogenesis	5.105	Evaluating genetic variants associated with breast cancer risk in high and moderate-penetrance genes in Asians	be associated with breast cancer risk，p<0.05
25	BRCA2	rs11571789	C/A	Evaluating genetic variants associated with breast cancer risk in high and moderate-penetrance genes in Asians	be associated with breast cancer risk，p<0.05	Breast cancer type 2 susceptibility protein	in maintenance of genome stability, specifically the homologous recombination pathway for double-strand DNA repair	homologous recombination	2017	Carcinogenesis	5.105	Evaluating genetic variants associated with breast cancer risk in high and moderate-penetrance genes in Asians	be associated with breast cancer risk，p<0.05
35	CHEK2	rs9620817	A/T	Evaluating genetic variants associated with breast cancer risk in high and moderate-penetrance genes in Asians	common variant, be associated with breast cancer risk at p<0.01 (These results provide further insights that, in addition to the high/moderate penetrance mutations, other low-penetrance variants in these genes may also contribute to breast cancer risk.)	Serine/threonine-protein kinase Chk2	a protein kinase that is activated in response to DNA damage, is involved in cell cycle arrest	homologous recombination	2017	Carcinogenesis	5.105	Evaluating genetic variants associated with breast cancer risk in high and moderate-penetrance genes in Asians	common variant, be associated with breast cancer risk at p<0.01 (These results provide further insights that, in addition to the high/moderate penetrance mutations, other low-penetrance variants in these genes may also contribute to breast cancer risk.)
75	PALB2	rs13330119	C/T	Evaluating genetic variants associated with breast cancer risk in high and moderate-penetrance genes in Asians	common variant, be associated with breast cancer risk at p<0.01 (These results provide further insights that, in addition to the high/moderate penetrance mutations, other low-penetrance variants in these genes may also contribute to breast cancer risk.)	Partner and localizer of BRCA2	Plays a critical role in homologous recombination repair (HRR) through its ability to recruit BRCA2 and RAD51 to DNA breaks This protein binds to and colocalizes with the breast cancer 2 early onset protein (BRCA2) in nuclear foci and likely permits the stable intranuclear localization and accumulation of BRCA2	homologous recombination	2017	Carcinogenesis	5.105	Evaluating genetic variants associated with breast cancer risk in high and moderate-penetrance genes in Asians	common variant, be associated with breast cancer risk at p<0.01 (These results provide further insights that, in addition to the high/moderate penetrance mutations, other low-penetrance variants in these genes may also contribute to breast cancer risk.)
1	ABCB1	rs1128503	A/G	Evidence for association of SNPs in ABCB1 and CBR3, but not RAC2, NCF4, SLC28A3 or TOP2B, with chronic cardiotoxicity in a cohort of breast cancer patients treated with anthracyclines	The association with ejection fraction <55% assuming additive genetic effects. p = 0.14	ATP-dependent translocase	drug-transport pump	doxorubicin	2016	Pharmacogenomics	2.35	Evidence for association of SNPs in ABCB1 and CBR3, but not RAC2, NCF4, SLC28A3 or TOP2B, with chronic cardiotoxicity in a cohort of breast cancer patients treated with anthracyclines	The association with ejection fraction <55% assuming additive genetic effects. p = 0.14
29	CBR3	rs1056892	G/A	Evidence for association of SNPs in ABCB1 and CBR3, but not RAC2, NCF4, SLC28A3 or TOP2B, with chronic cardiotoxicity in a cohort of breast cancer patients treated with anthracyclines	association with ejection fraction <55% assuming additive genetic effects. p=0.012. The second association was for the V244M variant in CBR3 (rs1056892) which increased risk of EF(ejection fraction)<55%，and an even stronger recessive genetic effect.	Carbonyl reductase [NADPH] 3	catalyzes the reduction of a large number of biologically and pharmacologically active carbonyl compounds to their corresponding alcohols	Metabolism of xenobiotics by cytochrome P450	2016	Pharmacogenomics	2.35	Evidence for association of SNPs in ABCB1 and CBR3, but not RAC2, NCF4, SLC28A3 or TOP2B, with chronic cardiotoxicity in a cohort of breast cancer patients treated with anthracyclines	association with ejection fraction <55% assuming additive genetic effects. p=0.012. The second association was for the V244M variant in CBR3 (rs1056892) which increased risk of EF(ejection fraction)<55%，and an even stronger recessive genetic effect.
27	BRIP1	rs4988344	G/C	Four common polymorphisms of BRIP1 (rs2048718, rs4988344, rs4986764, and rs6504074) and cancer risk: evidence from 13,716 cancer patients and 15,590 cancer-free controls	Rs4988344, rs4986764, and rs6504074 were significantly related to decreasing cancer risk in Chinese population.	Fanconi anemia group J protein	member of the DEAH helicase family	homologous recombination	2018	AGING	4.867	Four common polymorphisms of BRIP1 (rs2048718, rs4988344, rs4986764, and rs6504074) and cancer risk: evidence from 13,716 cancer patients and 15,590 cancer-free controls	Rs4988344, rs4986764, and rs6504074 were significantly related to decreasing cancer risk in Chinese population.
36	COMT	rs4680	G/A	Genetic polymorphism of ESR1 rs2881766 increases breast cancer risk in Korean women.	Breast cancer risk, p=0.65, no statistical significance	Catechol O-methyltransferase	metabolic degradation of catecholamines	Steroid hormone biosynthesis	2015	J Cancer Res Clin Oncol	3.503	Genetic polymorphism of ESR1 rs2881766 increases breast cancer risk in Korean women.	Breast cancer risk, p=0.65, no statistical significance
40	CYP1B1	rs1056836	G/C	Genetic polymorphism of ESR1 rs2881766 increases breast cancer risk in Korean women.	Breast cancer risk, p=0.09, no statistical significance	Cytochrome P450 1B1	localizes to the endoplasmic reticulum and metabolizes procarcinogens such as polycyclic aromatic hydrocarbons and 17beta-estradiol.	Ovarian steroidogenesis	2015	J Cancer Res Clin Oncol	3.503	Genetic polymorphism of ESR1 rs2881766 increases breast cancer risk in Korean women.	Breast cancer risk, p=0.09, no statistical significance
47	ESR1	rs2273206	G/T	Genetic polymorphism of ESR1 rs2881766 increases breast cancer risk in Korean women.	Increased breast cancer risk.	estrogen receptor	This gene encodes an estrogen receptor, a ligand-activated transcription factor composed of several domains important for hormone binding, DNA binding, and activation of transcription	Estrogen signaling pathway	2015	J Cancer Res Clin Oncol	3.503	Genetic polymorphism of ESR1 rs2881766 increases breast cancer risk in Korean women.	Increased breast cancer risk.
48	ESR1	rs2881766	T/G	Genetic polymorphism of ESR1 rs2881766 increases breast cancer risk in Korean women.	Increased breast cancer risk.	estrogen receptor	This gene encodes an estrogen receptor, a ligand-activated transcription factor composed of several domains important for hormone binding, DNA binding, and activation of transcription	Estrogen signaling pathway	2015	J Cancer Res Clin Oncol	3.503	Genetic polymorphism of ESR1 rs2881766 increases breast cancer risk in Korean women.	Increased breast cancer risk.
49	ESR1	rs3798577	T/C	Genetic polymorphism of ESR1 rs2881766 increases breast cancer risk in Korean women.	Decreased the risk in overall patients. Rs3798577 decreased the risk in luminal B and triple-negative subtypes.	estrogen receptor	This gene encodes an estrogen receptor, a ligand-activated transcription factor composed of several domains important for hormone binding, DNA binding, and activation of transcription	Estrogen signaling pathway	2015	J Cancer Res Clin Oncol	3.503	Genetic polymorphism of ESR1 rs2881766 increases breast cancer risk in Korean women.	Decreased the risk in overall patients. Rs3798577 decreased the risk in luminal B and triple-negative subtypes.
50	ESR1	rs926778	C/A	Genetic polymorphism of ESR1 rs2881766 increases breast cancer risk in Korean women.	Increased breast cancer risk.	estrogen receptor	This gene encodes an estrogen receptor, a ligand-activated transcription factor composed of several domains important for hormone binding, DNA binding, and activation of transcription	Estrogen signaling pathway	2015	J Cancer Res Clin Oncol	3.503	Genetic polymorphism of ESR1 rs2881766 increases breast cancer risk in Korean women.	Increased breast cancer risk.
31	CDKN2A	rs3731239	A/G	Genetic polymorphisms in the 9p21 region associated with risk of multiple cancers	Significantly associated with multiple cancer, rs3731239 (CDKN2A intronic) with esophageal squamous cell carcinoma, gastric cancer and bladder cancer (p=3.96 X 10-4)	Tumor suppressor ARF/Cyclin-dependent kinase inhibitor 2A	regulate 2 critical cell cycle regulatory pathways, the p53 pathway and the RB1 pathway,the regulatory roles of CDK4 and p53 in cell cycle G1 progression, share a common functionality in cell cycle G1 control	p53 signaling pathway	2014	Carcinogenesis	5.15	Genetic polymorphisms in the 9p21 region associated with risk of multiple cancers	Significantly associated with multiple cancer, rs3731239 (CDKN2A intronic) with esophageal squamous cell carcinoma, gastric cancer and bladder cancer (p=3.96 X 10-4)
46	ESR1	rs2234693	T/C	Genetic polymorphisms of ESR1, ESR2, CYP17A1, and CYP19A1 and the risk of breast cancer: a case control study from North India.	SNPs in ESR1 (rs2234693), ESR2 (rs2987983), CYP17A1 (rs743572), and CYP19A1 (rs700519) indeed contribute to breast cancer susceptibility among North Indian women	estrogen receptor	This gene encodes an estrogen receptor, a ligand-activated transcription factor composed of several domains important for hormone binding, DNA binding, and activation of transcription	Estrogen signaling pathway	2014	tumour biology	0	Genetic polymorphisms of ESR1, ESR2, CYP17A1, and CYP19A1 and the risk of breast cancer: a case control study from North India.	SNPs in ESR1 (rs2234693), ESR2 (rs2987983), CYP17A1 (rs743572), and CYP19A1 (rs700519) indeed contribute to breast cancer susceptibility among North Indian women
52	ESR2	rs2987983	A/G	Genetic polymorphisms of ESR1, ESR2, CYP17A1, and CYP19A1 and the risk of breast cancer: a case control study from North India.	SNPs in ESR1 (rs2234693), ESR2 (rs2987983), CYP17A1 (rs743572), and CYP19A1 (rs700519) indeed contribute to breast cancer susceptibility among North Indian women	estrogen receptor	This gene encodes a member of the family of estrogen receptors and superfamily of nuclear receptor transcription factors	Estrogen signaling pathway	2014	tumour biology	0	Genetic polymorphisms of ESR1, ESR2, CYP17A1, and CYP19A1 and the risk of breast cancer: a case control study from North India.	SNPs in ESR1 (rs2234693), ESR2 (rs2987983), CYP17A1 (rs743572), and CYP19A1 (rs700519) indeed contribute to breast cancer susceptibility among North Indian women
10	ATG5	rs473543	A/G	Genetic polymorphisms of autophagy-related gene 5 (ATG5) rs473543 predict different disease-free survivals of triple-negative breast cancer patients receiving anthracycline- and/or taxane-based adjuvant chemotherapy	ATG5 rs473543 genotypes may serve as a potential marker for predicting recurrence of early-stage TNBC patients who received anthracycline-and/or taxane-based regimens as adjuvant chemotherapy.	Autophagy protein 5	the elongation of the phagophore and its maturation into the complete autophagosome	anthracycline/taxane-based	2018	Chin J Cancer	4.111	Genetic polymorphisms of autophagy-related gene 5 (ATG5) rs473543 predict different disease-free survivals of triple-negative breast cancer patients receiving anthracycline- and/or taxane-based adjuvant chemotherapy	ATG5 rs473543 genotypes may serve as a potential marker for predicting recurrence of early-stage TNBC patients who received anthracycline-and/or taxane-based regimens as adjuvant chemotherapy.
9	ATG10	rs7707921	T/A	Genome-wide association analysis of more than 120,000 individuals identifies 15 new susceptibility loci for breast cancer	New loci associated with breast cancer at p<5 X 10-8. rs7707921 was strongly assoicated with RPS23 expression in all tissues. SNP rs7707921 was also more weakly associated with the expression of ATP6AP1L (P=5.6X10-5 in tumors, p=0.066 in normal tissue).	Ubiquitin-like-conjugating enzyme ATG10	essential for autophagosome formation	anthracycline/taxane-based	2015	nature genetics	27.959	Genome-wide association analysis of more than 120,000 individuals identifies 15 new susceptibility loci for breast cancer	New loci associated with breast cancer at p<5 X 10-8. rs7707921 was strongly assoicated with RPS23 expression in all tissues. SNP rs7707921 was also more weakly associated with the expression of ATP6AP1L (P=5.6X10-5 in tumors, p=0.066 in normal tissue).
53	EXO1	rs72755295	A/G	Genome-wide association analysis of more than 120,000 individuals identifies 15 new susceptibility loci for breast cancer	New loci associated with breast cancer at p<5 X 10-8. One of the variants, rs72755295, lies in an intron of EXO1,which encodes a protein involved in mismatch repair. This variant was strongly correlated with only one other variant, rs4149909, coding for an amino acid substitution in EXO1 (p.Asn279Ser; with a Combined Annotation-Dependent Depletion (CADD) score of 33, indicating that it is likely …	Exonuclease 1	This gene encodes a protein with 5' to 3' exonuclease activity as well as an RNase H activity involved in mismatch repair and recombination.	mismatch excision repair	2015	nature genetics	27.959	Genome-wide association analysis of more than 120,000 individuals identifies 15 new susceptibility loci for breast cancer	New loci associated with breast cancer at p<5 X 10-8. One of the variants, rs72755295, lies in an intron of EXO1,which encodes a protein involved in mismatch repair. This variant was strongly correlated with only one other variant, rs4149909, coding for an amino acid substitution in EXO1 (p.Asn279Ser; with a Combined Annotation-Dependent Depletion (CADD) score of 33, indicating that it is likely …
68	LINC-PINT	rs4593472	C/T	Genome-wide association analysis of more than 120,000 individuals identifies 15 new susceptibility loci for breast cancer	New loci associated with breast cancer at p<5 X 10-8. For four of the loci (rs12405132, rs12048493, rs4593472 and rs6507583), the association was stronger for ER-positive disease (case-only P < 0.05)	non-protein coding RNA	0	p53 signaling pathway	2015	nature genetics	27.959	Genome-wide association analysis of more than 120,000 individuals identifies 15 new susceptibility loci for breast cancer	New loci associated with breast cancer at p<5 X 10-8. For four of the loci (rs12405132, rs12048493, rs4593472 and rs6507583), the association was stronger for ER-positive disease (case-only P < 0.05)
74	OTUD7B	rs12048493	A/C	Genome-wide association analysis of more than 120,000 individuals identifies 15 new susceptibility loci for breast cancer	New loci associated with breast cancer at p<5 X 10-8. For four of the loci (rs12405132, rs12048493, rs4593472 and rs6507583), the association was stronger for ER-positive disease (case-only P < 0.05)	OTU domain-containing protein 7B	Negative regulator of the non-canonical NF-kappa-B pathway that acts by mediating deubiquitination of TRAF3, an inhibitor of the NF-kappa-B pathway, thereby acting as a negative regulator of B-cell responses. In response to non-canonical NF-kappa-B stimuli, deubiquitinates 'Lys-48'-linked polyubiquitin chains of TRAF3, preventing TRAF3 proteolysis and over-activation of non-canonical NF-kappa-B.	Deubiquitinating enzyme (DUB)	2015	nature genetics	27.959	Genome-wide association analysis of more than 120,000 individuals identifies 15 new susceptibility loci for breast cancer	New loci associated with breast cancer at p<5 X 10-8. For four of the loci (rs12405132, rs12048493, rs4593472 and rs6507583), the association was stronger for ER-positive disease (case-only P < 0.05)
82	RNF115	rs12405132	G/A	Genome-wide association analysis of more than 120,000 individuals identifies 15 new susceptibility loci for breast cancer	New loci associated with breast cancer at p<5 X 10-8. For four of the loci (rs12405132, rs12048493, rs4593472 and rs6507583), the association was stronger for ER-positive disease (case-only P < 0.05).For rs12405132 at 1q21.1, we identified four potential interacting genes: RNF115, POLR3C, PDZK1 and PIAS3.	E3 ubiquitin-protein ligase RNF115	Through their polyubiquitination, may play a role in the endosomal trafficking and degradation of membrane receptors including EGFR, FLT3, MET and CXCR4.	Ubiquitin ligases (E3)	2015	nature genetics	27.959	Genome-wide association analysis of more than 120,000 individuals identifies 15 new susceptibility loci for breast cancer	New loci associated with breast cancer at p<5 X 10-8. For four of the loci (rs12405132, rs12048493, rs4593472 and rs6507583), the association was stronger for ER-positive disease (case-only P < 0.05).For rs12405132 at 1q21.1, we identified four potential interacting genes: RNF115, POLR3C, PDZK1 and PIAS3.
83	SETBP1	rs6507583	A/G	Genome-wide association analysis of more than 120,000 individuals identifies 15 new susceptibility loci for breast cancer	New loci associated with breast cancer at p<5 X 10-8. For four of the loci (rs12405132, rs12048493, rs4593472 and rs6507583), the association was stronger for ER-positive disease (case-only P < 0.05).SNPs correlated with rs6507583 at 18q12.3 lay in regions interacting with the promoter of SETBP1 (Supplementary Fig. 5). The encoded SETBP1 protein has been shown to bind the SET nuclear oncoprotein,…	SET-binding protein	The encoded protein has been shown to bind the SET nuclear oncogene which is involved in DNA replication	Histone modification proteins	2015	nature genetics	27.959	Genome-wide association analysis of more than 120,000 individuals identifies 15 new susceptibility loci for breast cancer	New loci associated with breast cancer at p<5 X 10-8. For four of the loci (rs12405132, rs12048493, rs4593472 and rs6507583), the association was stronger for ER-positive disease (case-only P < 0.05).SNPs correlated with rs6507583 at 18q12.3 lay in regions interacting with the promoter of SETBP1 (Supplementary Fig. 5). The encoded SETBP1 protein has been shown to bind the SET nuclear oncoprotein,…
93	TTC28	rs140914118	A/G	Genome-wide association analysis of more than 120,000 individuals identifies 15 new susceptibility loci for breast cancer	Performed an analysis adjusting for CHEK2 c.1100delC using data on ~40,000 samples that had been genotyped for this variant. The strongest associated variant in this subset was rs140914118; after adjustment for c.1100delC, the statistical significance of the rs140914118 association was markedly diminished (P = 3.1 × 10−9 to P = 0.78; Supplementary Fig. 3a,b), suggesting that this signal is driven…	Tetratricopeptide repeat protein 28	During mitosis, may be involved in the condensation of spindle midzone microtubules, leading to the formation of midbody		2015	nature genetics	27.959	Genome-wide association analysis of more than 120,000 individuals identifies 15 new susceptibility loci for breast cancer	Performed an analysis adjusting for CHEK2 c.1100delC using data on ~40,000 samples that had been genotyped for this variant. The strongest associated variant in this subset was rs140914118; after adjustment for c.1100delC, the statistical significance of the rs140914118 association was markedly diminished (P = 3.1 × 10−9 to P = 0.78; Supplementary Fig. 3a,b), suggesting that this signal is driven…
32	CDKN2B-AS1	rs1011970	G/T	Genome-wide association study identifies five new breast cancer susceptibility loci	New breast cancer risk loci. SNP rs1011970 lies in a 180-kb block on 9p21 that includes CDKN2A and CDKN2B. These two genes encode cyclin-dependent kinase inhibitors and are frequently mutated or deleted in a wide variety of human tumors	CDKN2B antisense RNA 1	0	p53 signaling pathway	2010	nature genetics	27.959	Genome-wide association study identifies five new breast cancer susceptibility loci	New breast cancer risk loci. SNP rs1011970 lies in a 180-kb block on 9p21 that includes CDKN2A and CDKN2B. These two genes encode cyclin-dependent kinase inhibitors and are frequently mutated or deleted in a wide variety of human tumors
95	ZMIZ1	rs704010	T/C	Genome-wide association study identifies five new breast cancer susceptibility loci	New breast cancer risk loci. Rs704010 on chromosome 10 lies in a 20-kb block 90 kb upstream of ZMIZ1 (encoding zinc finger MIZ-type containing 1).	Zinc finger MIZ domain-containing protein 1	Acts as transcriptional coactivator. Increases ligand-dependent transcriptional activity of AR and promotes AR sumoylation.		2010	nature genetics	27.959	Genome-wide association study identifies five new breast cancer susceptibility loci	New breast cancer risk loci. Rs704010 on chromosome 10 lies in a 20-kb block 90 kb upstream of ZMIZ1 (encoding zinc finger MIZ-type containing 1).
96	ZNF365	rs10995190	G/A	Genome-wide association study identifies five new breast cancer susceptibility loci	New breast cancer risk loci.rs10995190 on chromosome 10 lies within intron 4 of ZNF365, which encodes zinc finger protein 365.	Protein ZNF365	Involved in the regulation of neurogenesis. Negatively regulates neurite outgrowth.Interacts with PARP1 and mediates MRE11-dependent DNA end resection during replication fork recovery . Contributes to genomic stability by preventing telomere dysfunction		2010	nature genetics	27.959	Genome-wide association study identifies five new breast cancer susceptibility loci	New breast cancer risk loci.rs10995190 on chromosome 10 lies within intron 4 of ZNF365, which encodes zinc finger protein 365.
56	FGFR2	rs2981582	A/G	Genome-wide association study identifies novel breast cancer susceptibility loci	An association with breast cancer. SNP rs2981582 lies in intron 2 of FGFR2 (also known as CEK3), which encodes the fibroblast growth factor receptor 2.	Fibroblast growth factor receptor 2	A full-length representative protein consists of an extracellular region, composed of three immunoglobulin-like domains, a single hydrophobic membrane-spanning segment and a cytoplasmic tyrosine kinase domain. The extracellular portion of the protein interacts with fibroblast growth factors, setting in motion a cascade of downstream signals, ultimately influencing mitogenesis and differentiation.	RTK	2012（2007）	NATURE	40.137	Genome-wide association study identifies novel breast cancer susceptibility loci	An association with breast cancer. SNP rs2981582 lies in intron 2 of FGFR2 (also known as CEK3), which encodes the fibroblast growth factor receptor 2.
58	H19	rs2107425	C/T	Genome-wide association study identifies novel breast cancer susceptibility loci	An association with breast cancer. rs2107425 is within the H19 gene, an imprinted maternally expressed untranslated messenger RNA closely involved in regulation of the insulin growth factor gene, IGF2.	H19 imprinted maternally expressed transcript	The product of this gene is a long non-coding RNA which functions as a tumor suppressor.	tumor suppressor	2012	NATURE	40.137	Genome-wide association study identifies novel breast cancer susceptibility loci	An association with breast cancer. rs2107425 is within the H19 gene, an imprinted maternally expressed untranslated messenger RNA closely involved in regulation of the insulin growth factor gene, IGF2.
69	LSP1	rs3817198	T/C	Genome-wide association study identifies novel breast cancer susceptibility loci	An association with breast cancer. SNP rs3817198 lies in intron 10 of LSP1 (also known as WP43), encoding lymphocyte-specific protein 1, an F-actin bundling cytoskeletal protein expressed in haematopoietic and endothelial cells.	Lymphocyte-specific protein 1	regulate neutrophil motility, adhesion to fibrinogen matrix proteins, and transendothelial migration	C-type lectin receptor signaling pathway	2012	NATURE	40.137	Genome-wide association study identifies novel breast cancer susceptibility loci	An association with breast cancer. SNP rs3817198 lies in intron 10 of LSP1 (also known as WP43), encoding lymphocyte-specific protein 1, an F-actin bundling cytoskeletal protein expressed in haematopoietic and endothelial cells.
70	MAP3K1	rs889312	C/A	Genome-wide association study identifies novel breast cancer susceptibility loci	An association with breast cancer. SNP rs889312 lies in an LD block of approximately 280 kb that contains MAP3K1 (also known as MEKK), which encodes the signalling protein mitogen-activated protein kinase kinase kinase 1.	Mitogen-activated protein kinase kinase kinase 1	The protein encoded by this gene is a serine/threonine kinase and is part of some signal transduction cascades, including the ERK and JNK kinase pathways as well as the NF-kappa-B pathway.	MAPK signaling pathway	2012	NATURE	40.137	Genome-wide association study identifies novel breast cancer susceptibility loci	An association with breast cancer. SNP rs889312 lies in an LD block of approximately 280 kb that contains MAP3K1 (also known as MEKK), which encodes the signalling protein mitogen-activated protein kinase kinase kinase 1.
91	TOX3	rs12443621	A/G	Genome-wide association study identifies novel breast cancer susceptibility loci	An association with breast cancer. SNPs rs12443621 and rs8051542 are both located in an LD block containing the 59 end of TNRC9 (also known as TOX3), a gene of uncertain function containing a tri-nucleotide repeat motif, as well as the hypothetical gene, LOC643714.	TOX high mobility group box family member 3	Protects against cell death by inducing antiapoptotic and repressing pro-apoptotic transcripts. Stimulates transcription from the estrogen-responsive or BCL-2 promoters.		2012	NATURE	40.137	Genome-wide association study identifies novel breast cancer susceptibility loci	An association with breast cancer. SNPs rs12443621 and rs8051542 are both located in an LD block containing the 59 end of TNRC9 (also known as TOX3), a gene of uncertain function containing a tri-nucleotide repeat motif, as well as the hypothetical gene, LOC643714.
92	TOX3	rs8051542	T/C	Genome-wide association study identifies novel breast cancer susceptibility loci	An association with breast cancer. SNPs rs12443621 and rs8051542 are both located in an LD block containing the 59 end of TNRC9 (also known as TOX3), a gene of uncertain function containing a tri-nucleotide repeat motif, as well as the hypothetical gene, LOC643714.	TOX high mobility group box family member 3	Protects against cell death by inducing antiapoptotic and repressing pro-apoptotic transcripts. Stimulates transcription from the estrogen-responsive or BCL-2 promoters.		2012	NATURE	40.137	Genome-wide association study identifies novel breast cancer susceptibility loci	An association with breast cancer. SNPs rs12443621 and rs8051542 are both located in an LD block containing the 59 end of TNRC9 (also known as TOX3), a gene of uncertain function containing a tri-nucleotide repeat motif, as well as the hypothetical gene, LOC643714.
20	BRCA1	rs80350973	A/T	Identification of recurrent BRCA1 mutation and its clinical relevance in Chinese Triple-negative breast cancer cohort	Reported the high prevalence (7.2%) of rs80350973 among 125 Chinese patients with TNBC, which implies its mutational predilection for certain breast cancer sub-types. Although its low prevalence had not indicated any particular clinical signiﬁcance in previous studies, our results associated rs80350973 mutation with cell checkpoint malfunction, and was found to be more common in TNBC patients wit…	Breast cancer type 1 susceptibility protein	DNA repair, cell cycle checkpoint control, and maintenance of genomic stability	homologous recombination	2017	cancer med	3.326	Identification of recurrent BRCA1 mutation and its clinical relevance in Chinese Triple-negative breast cancer cohort	Reported the high prevalence (7.2%) of rs80350973 among 125 Chinese patients with TNBC, which implies its mutational predilection for certain breast cancer sub-types. Although its low prevalence had not indicated any particular clinical signiﬁcance in previous studies, our results associated rs80350973 mutation with cell checkpoint malfunction, and was found to be more common in TNBC patients wit…
5	AKT2	rs3730050	T/C	Identification of single nucleotide polymorphisms of the PI4K-AKT-mTOR pathway as a risk factor of central nervous syste mmetastasis in metastaticbreast cancer.	association between ARK2-rs3730050 and CNS metastasis	RAC-beta serine/threonine-protein kinase	amplified and overexpressed ovarian carcinoma cell lines	PI3K/AKT/mTOR signaling pathway	2017	european journal of cancer	6.029	Identification of single nucleotide polymorphisms of the PI4K-AKT-mTOR pathway as a risk factor of central nervous syste mmetastasis in metastaticbreast cancer.	association between ARK2-rs3730050 and CNS metastasis
6	AKT2	rs8100018	C/G	Identification of single nucleotide polymorphisms of the PI5K-AKT-mTOR pathway as a risk factor of central nervous systemmetastasisin metastaticbreast cancer.	a significant association at a 5%-alpha level between seven 7 of 83 SNPs and the occurrence of CNS metastasis AKT1-rs3803304,AKT2-rs3730050, AKT2-rs8100018, PDK1-rs11686903, PDK1-rs11904366, PI3KR1-rs251408 and PI3KR1-rs706716	RAC-beta serine/threonine-protein kinase	amplified and overexpressed ovarian carcinoma cell lines	PI3K/AKT/mTOR signaling pathway	2017	european journal of cancer	6.029	Identification of single nucleotide polymorphisms of the PI5K-AKT-mTOR pathway as a risk factor of central nervous systemmetastasisin metastaticbreast cancer.	a significant association at a 5%-alpha level between seven 7 of 83 SNPs and the occurrence of CNS metastasis AKT1-rs3803304,AKT2-rs3730050, AKT2-rs8100018, PDK1-rs11686903, PDK1-rs11904366, PI3KR1-rs251408 and PI3KR1-rs706716
76	PDK1	rs11686903	C/T	Identification of single nucleotide polymorphisms of the PI6K-AKT-mTOR pathway as a risk factor of central nervous systemmetastasisin metastaticbreast cancer.	Multivariate analysis showed associations between AKT1-rs3803304, AKT2-rs3730050, PDK1-rs11686903 and PI3KR1-rs706716 and CNS metastasis	Pyruvate dehydrogenase (acetyl-transferring) kinase isozyme 1, mitochondrial	catalyzes the oxidative decarboxylation of pyruvate and is one of the major enzymes responsible for the regulation of homeostasis of carbohydrate fuels in mammals.	PI3K/AKT/mTOR signaling pathway	2017	european journal of cancer	6.029	Identification of single nucleotide polymorphisms of the PI6K-AKT-mTOR pathway as a risk factor of central nervous systemmetastasisin metastaticbreast cancer.	Multivariate analysis showed associations between AKT1-rs3803304, AKT2-rs3730050, PDK1-rs11686903 and PI3KR1-rs706716 and CNS metastasis
77	PDK1	rs11904366	G/T	Identification of single nucleotide polymorphisms of the PI7K-AKT-mTOR pathway as a risk factor of central nervous systemmetastasisin metastaticbreast cancer.	a significant association at a 5%-alpha level between seven 7 of 83 SNPs and the occurrence of CNS metastasis AKT1-rs3803304,AKT2-rs3730050, AKT2-rs8100018, PDK1-rs11686903, PDK1-rs11904366, PI3KR1-rs251408 and PI3KR1-rs706716	Pyruvate dehydrogenase (acetyl-transferring) kinase isozyme 1, mitochondrial	catalyzes the oxidative decarboxylation of pyruvate and is one of the major enzymes responsible for the regulation of homeostasis of carbohydrate fuels in mammals.	PI3K/AKT/mTOR signaling pathway	2017	european journal of cancer	6.029	Identification of single nucleotide polymorphisms of the PI7K-AKT-mTOR pathway as a risk factor of central nervous systemmetastasisin metastaticbreast cancer.	a significant association at a 5%-alpha level between seven 7 of 83 SNPs and the occurrence of CNS metastasis AKT1-rs3803304,AKT2-rs3730050, AKT2-rs8100018, PDK1-rs11686903, PDK1-rs11904366, PI3KR1-rs251408 and PI3KR1-rs706716
78	PI3KR1	rs706716	C/T	Identification of single nucleotide polymorphisms of the PI9K-AKT-mTOR pathway as a risk factor of central nervous systemmetastasisin metastaticbreast cancer.	PI3KR1-rs706716 may be associated with CNS metastasis in metastatic breast cancer patients and could be included in a predictive composite score to detect early CNS metastasis irrespective of breast cancer subtype.	Phosphatidylinositol 3-kinase regulatory subunit alpha	Binds to activated (phosphorylated) protein-Tyr kinases, through its SH2 domain, and acts as an adapter, mediating the association of the p110 catalytic unit to the plasma membrane.Plays an important role in signaling in response to FGFR1, FGFR2, FGFR3, FGFR4, KITLG/SCF, KIT, PDGFRA and PDGFRB. Likewise, plays a role in ITGB2 signaling	PI3K/AKT/mTOR signaling pathway	2017	european journal of cancer	6.029	Identification of single nucleotide polymorphisms of the PI9K-AKT-mTOR pathway as a risk factor of central nervous systemmetastasisin metastaticbreast cancer.	PI3KR1-rs706716 may be associated with CNS metastasis in metastatic breast cancer patients and could be included in a predictive composite score to detect early CNS metastasis irrespective of breast cancer subtype.
59	IL-6	rs1800795	C/G	IL-6 variant is associated with metastasis in breast cancer patients.	GG SNP at IL-6: rs1800795 may indicate an increased risk of metastasis of primary breast cancer.	Interleukin-6	The protein is primarily produced at sites of acute and chronic inflammation, where it is secreted into the serum and induces a transcriptional inflammatory response through interleukin 6 receptor, alpha.	Jak-STAT signaling pathway	2017	PLoS One	2.806	IL-6 variant is associated with metastasis in breast cancer patients.	GG SNP at IL-6: rs1800795 may indicate an increased risk of metastasis of primary breast cancer.
60	IL-6	rs1800797	A/G	IL-6 variant is associated with metastasis in breast cancer patients.	This SNP was not found in this paper.	Interleukin-6	The protein is primarily produced at sites of acute and chronic inflammation, where it is secreted into the serum and induces a transcriptional inflammatory response through interleukin 6 receptor, alpha.	Jak-STAT signaling pathway	2017	PLoS One	2.806	IL-6 variant is associated with metastasis in breast cancer patients.	This SNP was not found in this paper.
14	ATM	rs1801516	G/A	Individual patient data meta-analysis shows a significant association between the ATM rs1801516 SNP and toxicity after radiotherapy in 5456 breast and prostate cancer patients	d a significant association between the ATM rs1801516 Asn allele and increased risk of radiation-induced normal tissue toxicity.	Serine-protein kinase ATM	a member of the phosphatidylinositol 3-kinase family of proteins that respond to DNA damage	homologous recombination	2016	Radiother Oncol	4.328	Individual patient data meta-analysis shows a significant association between the ATM rs1801516 SNP and toxicity after radiotherapy in 5456 breast and prostate cancer patients	d a significant association between the ATM rs1801516 Asn allele and increased risk of radiation-induced normal tissue toxicity.
71	MTHFR	rs1801133	G/A	Influence of polymorphisms in MTHFR 677 C→T, TYMS 3R→2R and MTR 2756 A→G on NSCLC risk and response to platinum-based chemotherapy in advanced NSCLC	This SNP was not found in this paper.	methylenetetrahydrofolate reductase	The protein encoded by this gene catalyzes the conversion of 5,10-methylenetetrahydrofolate to 5-methyltetrahydrofolate, a co-substrate for homocysteine remethylation to methionine.	Metabolism of cofactors and vitamins	2014	Pharmacogenomics	2.35	Influence of polymorphisms in MTHFR 677 C→T, TYMS 3R→2R and MTR 2756 A→G on NSCLC risk and response to platinum-based chemotherapy in advanced NSCLC	This SNP was not found in this paper.
62	KEAP1	rs1048290	G/C	KEAP1 Genetic Polymorphisms Associate with Breast Cancer Risk and Survival Outcomes	The investigated SNPs have effects related to oxidative stress induced by cancer treatment, supporting involvement of the NRF2/KEAP1 pathway in breast cancer susceptibility and patient outcome. RFS was associated with rs9676881 (P = 0.024; HR, 1.452) and rs1048290 (P = 0.020; HR, 1.468) among all invasive cases and among estrogen receptor (ER)-positive tamoxifen-treated cases (P = 0.018; HR, 2.40…	Kelch-like ECH-associated protein 1	This interaction results in the expression of the catalytic subunit of gamma-glutamylcysteine synthetase.Acts as a substrate adapter protein for the E3 ubiquitin ligase complex formed by CUL3 and RBX1 and targets NFE2L2/NRF2 for ubiquitination and degradation by the proteasome, thus resulting in the suppression of its transcriptional activity and the repression of antioxidant response element-med…	Ubiquitin ligases (E3)	2015	Clin Cancer Res	9.619	KEAP1 Genetic Polymorphisms Associate with Breast Cancer Risk and Survival Outcomes	The investigated SNPs have effects related to oxidative stress induced by cancer treatment, supporting involvement of the NRF2/KEAP1 pathway in breast cancer susceptibility and patient outcome. RFS was associated with rs9676881 (P = 0.024; HR, 1.452) and rs1048290 (P = 0.020; HR, 1.468) among all invasive cases and among estrogen receptor (ER)-positive tamoxifen-treated cases (P = 0.018; HR, 2.40…
63	KEAP1	rs11085735	A/C	KEAP1 Genetic Polymorphisms Associate with Breast Cancer Risk and Survival Outcomes	The investigated SNPs have effects related to oxidative stress induced by cancer treatment, supporting involvement of the NRF2/KEAP1 pathway in breast cancer susceptibility and patient outcome.rs11085735 allele A was associated with lower KEAP1 protein expression (P = 0.040; OR,= 3.545) and high nuclear NRF2 expression (P = 0.009; OR, 2.445) and worse survival in all invasive cases (P = 0.023; HR…	Kelch-like ECH-associated protein 1	This interaction results in the expression of the catalytic subunit of gamma-glutamylcysteine synthetase.Acts as a substrate adapter protein for the E3 ubiquitin ligase complex formed by CUL3 and RBX1 and targets NFE2L2/NRF2 for ubiquitination and degradation by the proteasome, thus resulting in the suppression of its transcriptional activity and the repression of antioxidant response element-med…	Ubiquitin ligases (E3)	2015	Clin Cancer Res	9.619	KEAP1 Genetic Polymorphisms Associate with Breast Cancer Risk and Survival Outcomes	The investigated SNPs have effects related to oxidative stress induced by cancer treatment, supporting involvement of the NRF2/KEAP1 pathway in breast cancer susceptibility and patient outcome.rs11085735 allele A was associated with lower KEAP1 protein expression (P = 0.040; OR,= 3.545) and high nuclear NRF2 expression (P = 0.009; OR, 2.445) and worse survival in all invasive cases (P = 0.023; HR…
64	KEAP1	rs34197572	C/T	KEAP1 Genetic Polymorphisms Associate with Breast Cancer Risk and Survival Outcomes	The investigated SNPs have effects related to oxidative stress induced by cancer treatment, supporting involvement of the NRF2/KEAP1 pathway in breast cancer susceptibility and patient outcome.rs34197572 genotype TT was associated with increased risk of breast cancer in the KBCP samples [P = 1.8×10−4; OR, 7.314; confidence interval (CI), 2.185–24.478].	Kelch-like ECH-associated protein 1	This interaction results in the expression of the catalytic subunit of gamma-glutamylcysteine synthetase.Acts as a substrate adapter protein for the E3 ubiquitin ligase complex formed by CUL3 and RBX1 and targets NFE2L2/NRF2 for ubiquitination and degradation by the proteasome, thus resulting in the suppression of its transcriptional activity and the repression of antioxidant response element-med…	Ubiquitin ligases (E3)	2015	Clin Cancer Res	9.619	KEAP1 Genetic Polymorphisms Associate with Breast Cancer Risk and Survival Outcomes	The investigated SNPs have effects related to oxidative stress induced by cancer treatment, supporting involvement of the NRF2/KEAP1 pathway in breast cancer susceptibility and patient outcome.rs34197572 genotype TT was associated with increased risk of breast cancer in the KBCP samples [P = 1.8×10−4; OR, 7.314; confidence interval (CI), 2.185–24.478].
65	KEAP1	rs8113472	C/A	KEAP1 Genetic Polymorphisms Associate with Breast Cancer Risk and Survival Outcomes	The investigated SNPs have effects related to oxidative stress induced by cancer treatment, supporting involvement of the NRF2/KEAP1 pathway in breast cancer susceptibility and patient outcome.Among radiotherapy-treated cases, overall survival was associated with rs34197572 (P = 0.018; HR, 1.486) and rs8113472 (P = 0.025; HR, 1.455).	Kelch-like ECH-associated protein 1	This interaction results in the expression of the catalytic subunit of gamma-glutamylcysteine synthetase.Acts as a substrate adapter protein for the E3 ubiquitin ligase complex formed by CUL3 and RBX1 and targets NFE2L2/NRF2 for ubiquitination and degradation by the proteasome, thus resulting in the suppression of its transcriptional activity and the repression of antioxidant response element-med…	Ubiquitin ligases (E3)	2015	Clin Cancer Res	9.619	KEAP1 Genetic Polymorphisms Associate with Breast Cancer Risk and Survival Outcomes	The investigated SNPs have effects related to oxidative stress induced by cancer treatment, supporting involvement of the NRF2/KEAP1 pathway in breast cancer susceptibility and patient outcome.Among radiotherapy-treated cases, overall survival was associated with rs34197572 (P = 0.018; HR, 1.486) and rs8113472 (P = 0.025; HR, 1.455).
66	KEAP1	rs9676881	G/A	KEAP1 Genetic Polymorphisms Associate with Breast Cancer Risk and Survival Outcomes	the investigated SNPs have effects related to oxidative stress induced by cancer treatment, supporting involvement of the NRF2/KEAP1 pathway in breast cancer susceptibility and patient outcome.RFS was associated with rs9676881 (P = 0.024; HR, 1.452) and rs1048290 (P = 0.020; HR, 1.468) among all invasive cases and among estrogen receptor (ER)-positive tamoxifen-treated cases (P = 0.018; HR, 2.407…	Kelch-like ECH-associated protein 1	This interaction results in the expression of the catalytic subunit of gamma-glutamylcysteine synthetase.Acts as a substrate adapter protein for the E3 ubiquitin ligase complex formed by CUL3 and RBX1 and targets NFE2L2/NRF2 for ubiquitination and degradation by the proteasome, thus resulting in the suppression of its transcriptional activity and the repression of antioxidant response element-med…	Ubiquitin ligases (E3)	2015	Clin Cancer Res	9.619	KEAP1 Genetic Polymorphisms Associate with Breast Cancer Risk and Survival Outcomes	the investigated SNPs have effects related to oxidative stress induced by cancer treatment, supporting involvement of the NRF2/KEAP1 pathway in breast cancer susceptibility and patient outcome.RFS was associated with rs9676881 (P = 0.024; HR, 1.452) and rs1048290 (P = 0.020; HR, 1.468) among all invasive cases and among estrogen receptor (ER)-positive tamoxifen-treated cases (P = 0.018; HR, 2.407…
72	NEK10	rs1357245	C/T	Newly discovered breast cancer susceptibility loci on 3p24 and 17q23.2	Breast cancer susceptibility loci. significant at P < 10-4 (but not P > 10-5). Can be replicated in another study.	Serine/threonine-protein kinase Nek10	0	MAPK signaling pathway	2009	nature genetics	27.959	Newly discovered breast cancer susceptibility loci on 3p24 and 17q23.2	Breast cancer susceptibility loci. significant at P < 10-4 (but not P > 10-5). Can be replicated in another study.
84	SLC4A7	rs2307032	T/C	Newly discovered breast cancer susceptibility loci on 3p24 and 17q23.2	Breast cancer susceptibility loci. In forward stepwise logistic regression analysis, the strongest marker was rs2307032, and no SNP provided a significant improvement in fit after adjustment for rs2307032.	Sodium bicarbonate cotransporter 3	Regulates intracellular pH and may play a role in bicarbonate salvage in secretory epithelia. May also have an associated sodium channel activity	Centrosome formation and ciliogenesis proteins	2009	nature genetics	27.959	Newly discovered breast cancer susceptibility loci on 3p24 and 17q23.2	Breast cancer susceptibility loci. In forward stepwise logistic regression analysis, the strongest marker was rs2307032, and no SNP provided a significant improvement in fit after adjustment for rs2307032.
85	SLC4A7	rs4973768	C/T	Newly discovered breast cancer susceptibility loci on 3p24 and 17q23.2	Breast cancer susceptibility loci. One SNP, rs4973768, showed clear evidence of association in the stage 4 replication	Sodium bicarbonate cotransporter 3	Regulates intracellular pH and may play a role in bicarbonate salvage in secretory epithelia. May also have an associated sodium channel activity	Centrosome formation and ciliogenesis proteins	2009	nature genetics	27.959	Newly discovered breast cancer susceptibility loci on 3p24 and 17q23.2	Breast cancer susceptibility loci. One SNP, rs4973768, showed clear evidence of association in the stage 4 replication
87	STXBP4	rs6504950	G/A	Newly discovered breast cancer susceptibility loci on 3p24 and 17q23.2	Breast cancer susceptibility loci. A second SNP, rs6504950, also showed evidence of replication and reached ‘genome-wide’ significance overall.	Syntaxin-binding protein 4	Plays a role in the translocation of transport vesicles from the cytoplasm to the plasma membrane. Inhibits the translocation of SLC2A4 from intracellular vesicles to the plasma membrane by STX4A binding and preventing the interaction between STX4A and VAMP2.		2009	nature genetics	27.959	Newly discovered breast cancer susceptibility loci on 3p24 and 17q23.2	Breast cancer susceptibility loci. A second SNP, rs6504950, also showed evidence of replication and reached ‘genome-wide’ significance overall.
57	GSTP1	rs1695	A/G	Pharmacogenetic variants associated with outcome in patients with advanced gastric cancer treated with fluoropyrimidine and platinum-based triplet combinations: a pooled analysis of three prospective studies	Related to platinum pharmacology. Alteration in substrate affinity and less detoxification capacity.	Glutathione S-transferase P	detoxification by catalyzing the conjugation of many hydrophobic and electrophilic compounds with reduced glutathione	Xenobiotics biodegradation and metabolism	2017	Pharmacogenomics	2.35	Pharmacogenetic variants associated with outcome in patients with advanced gastric cancer treated with fluoropyrimidine and platinum-based triplet combinations: a pooled analysis of three prospective studies	Related to platinum pharmacology. Alteration in substrate affinity and less detoxification capacity.
45	ERCC1	rs11615	A/G	Pharmacogenetics of the dna repair pathways in advanced non-small cell lung cancer patients treated with platinum-based chemotherapy	Related to platinum pharmacology. Reduced translation, decreased mRNA levels.	DNA excision repair protein ERCC-1	involved in nucleotide excision repair (NER) and interstrand crosslink (ICL) repair of DNA.The product of this gene functions in the nucleotide excision repair pathway, and is required for the repair of DNA lesions such as those induced by UV light or formed by electrophilic compounds including cisplatin.	nucleotide excision repair	2014	Cancer Lett	6.375	Pharmacogenetics of the dna repair pathways in advanced non-small cell lung cancer patients treated with platinum-based chemotherapy	Related to platinum pharmacology. Reduced translation, decreased mRNA levels.
39	CYP19A1	rs727479	C/A	Polymorphisms in ABCB1 and CYP19A1 genes affect anastrozole plasma concentrations and clinical outcomes in postmenopausal breast cancer patients	the rs727479 AA genotype was absent in the group with cancer recurrence but it accounted for roughly 38% of patients who did not relapse. take into account that rs727479 is an intronic SNP, and therefore it might be in LD with another mutation/s in coding exons that could be the true effector of this association.	Aromatase	Aromatase (EC 1.14.14.1), also called estrogen synthetase, is a member of the cytochrome P450 superfamily.The enzyme catalyzes the conversion of androgen to estrogen, a rate-limiting step in estrogen biosynthesis	Steroid hormone biosynthesis	2017	Br J Clin Pharmacol	3.493	Polymorphisms in ABCB1 and CYP19A1 genes affect anastrozole plasma concentrations and clinical outcomes in postmenopausal breast cancer patients	the rs727479 AA genotype was absent in the group with cancer recurrence but it accounted for roughly 38% of patients who did not relapse. take into account that rs727479 is an intronic SNP, and therefore it might be in LD with another mutation/s in coding exons that could be the true effector of this association.
7	ALDH3A1	rs2231142	G/T	Polymorphisms of ESR1, UGT1A1, HCN1, MAP3K1 and CYP2B6 are associated with the prognosis of hormone receptor-positive early breast cancer	Among premenopausal women, MAP3K1 rs889312 (C/C), CYP2B6 rs3211371 (T/C), CYP2B6 rs4802101 (T/T), ABCB1 rs2032582 (C/C), and ALDH3A1 rs2231142 (G/G) were significantly associated with poor DDFS, DFS, or OS.	ATP-binding cassette sub-family G member 2	resistance to mitoxantrone and anthracycline	adriamycin	2017	Oncotarget	5.168	Polymorphisms of ESR1, UGT1A1, HCN1, MAP3K1 and CYP2B6 are associated with the prognosis of hormone receptor-positive early breast cancer	Among premenopausal women, MAP3K1 rs889312 (C/C), CYP2B6 rs3211371 (T/C), CYP2B6 rs4802101 (T/T), ABCB1 rs2032582 (C/C), and ALDH3A1 rs2231142 (G/G) were significantly associated with poor DDFS, DFS, or OS.
41	CYP2B6	rs4802101	T/C	Polymorphisms of ESR1, UGT1A1, HCN1, MAP3K1 and CYP2B6 are associated with the prognosis of hormone receptor-positive early breast cancer	Among premenopausal women, MAP3K1 rs889312 (C/C), CYP2B6 rs3211371 (T/C), CYP2B6 rs4802101 (T/T), ABCB1 rs2032582 (C/C), and ALDH3A1 rs2231142 (G/G) were significantly associated with poor DDFS, DFS, or OS.	Cytochrome P450 1B6	metabolize some xenobiotics, such as the anti-cancer drugs cyclophosphamide and ifosphamide	Arachidonic acid metabolism	2017	Oncotarget	5.168	Polymorphisms of ESR1, UGT1A1, HCN1, MAP3K1 and CYP2B6 are associated with the prognosis of hormone receptor-positive early breast cancer	Among premenopausal women, MAP3K1 rs889312 (C/C), CYP2B6 rs3211371 (T/C), CYP2B6 rs4802101 (T/T), ABCB1 rs2032582 (C/C), and ALDH3A1 rs2231142 (G/G) were significantly associated with poor DDFS, DFS, or OS.
94	UGT1A1	rs4148323	G/A	Polymorphisms of ESR1, UGT1A1, HCN1, MAP3K1 and CYP2B6 are associated with the prognosis of hormone receptor-positive early breast cancer	UGT1A1 rs4148323 (A/A+A/G), and HCN1 rs981782 (A/A+A/C) were significantly associated with poorer DDFS.	UDP-glucuronosyltransferase 1-1	catalyze the glucuronidation of 17beta-estradiol, 17alpha-ethinylestradiol, 1-hydroxypyrene, 4-methylumbelliferone, 1-naphthol, paranitrophenol, scopoletin, and umbelliferone.	Steroid hormone biosynthesis	2017	Oncotarget	5.168	Polymorphisms of ESR1, UGT1A1, HCN1, MAP3K1 and CYP2B6 are associated with the prognosis of hormone receptor-positive early breast cancer	UGT1A1 rs4148323 (A/A+A/G), and HCN1 rs981782 (A/A+A/C) were significantly associated with poorer DDFS.
37	CYP19A1	rs2470152	G/A	Polymorphisms of estrogen synthesizing and metabolizing genes and breast cancer risk in Japanese women.	This SNP was not found in this paper.	Aromatase	Aromatase (EC 1.14.14.1), also called estrogen synthetase, is a member of the cytochrome P450 superfamily.The enzyme catalyzes the conversion of androgen to estrogen, a rate-limiting step in estrogen biosynthesis	Steroid hormone biosynthesis	2003	Biomed Pharmacother	2.759	Polymorphisms of estrogen synthesizing and metabolizing genes and breast cancer risk in Japanese women.	This SNP was not found in this paper.
38	CYP19A1	rs700519	G/A	Polymorphisms of estrogen synthesizing and metabolizing genes and breast cancer risk in Japanese women.	This SNP was not found in this paper.	Aromatase	Aromatase (EC 1.14.14.1), also called estrogen synthetase, is a member of the cytochrome P450 superfamily.The enzyme catalyzes the conversion of androgen to estrogen, a rate-limiting step in estrogen biosynthesis	Steroid hormone biosynthesis	2003	Biomed Pharmacother	2.759	Polymorphisms of estrogen synthesizing and metabolizing genes and breast cancer risk in Japanese women.	This SNP was not found in this paper.
61	KDR	rs2071559	A/G	Predictive value of vascular endothelial growth factor receptor type 2 in triple-negative breast cancer patients treated with neoadjuvant chemotherapy	−604TT genotype of rs2071559 and age <50 years were correlated with a pCR (pathologic complete response) in the CAX-treated patients.	Kinase insert domain protein receptor	#N/A	ko01521 EGFR tyrosine kinase inhibitor resistance ko04010 MAPK signaling pathway ko04014 Ras signaling pathway ko04015 Rap1 signaling pathway ko04151 PI3K-Akt signaling pathway ko04370 VEGF signaling pathway ko04510 Focal adhesion ko05205 Proteoglycans in cancer ko05418 Fluid shear stress and atherosclerosis	2017	Molecular and Cellular Biochemistry	4.398	Predictive value of vascular endothelial growth factor receptor type 2 in triple-negative breast cancer patients treated with neoadjuvant chemotherapy	−604TT genotype of rs2071559 and age <50 years were correlated with a pCR (pathologic complete response) in the CAX-treated patients.
43	DPYD	rs67376798	T/A	Quantitative contribution of rs75017182 to dihydropyrimidine dehydrogenase mrna splicing and enzyme activity	Carriers of the wellstudied toxicity-associated variant rs67376798 displayed similar reductions in DPD(dihydropyrimidine dehydrogenase) activity (31% reduction). Dihydropyrimidine dehydrogenase (DPD; DPYD gene) variants have emerged as reliable predictors of adverse toxicity to the chemotherapy agent 5-fluorouracil (5-FU).	Dihydropyrimidine dehydrogenase [NADP(+)]	a pyrimidine catabolic enzyme and the initial and rate-limiting factor in the pathway of uracil and thymidine catabolism.Mutations in this gene result in dihydropyrimidine dehydrogenase deficiency, an error in pyrimidine metabolism associated with thymine-uraciluria and an increased risk of toxicity in cancer patients receiving 5-fluorouracil chemotherapy.	Xenobiotics biodegradation and metabolism	2017	Clin. Pharmacol. Ther	7.266	Quantitative contribution of rs75017182 to dihydropyrimidine dehydrogenase mrna splicing and enzyme activity	Carriers of the wellstudied toxicity-associated variant rs67376798 displayed similar reductions in DPD(dihydropyrimidine dehydrogenase) activity (31% reduction). Dihydropyrimidine dehydrogenase (DPD; DPYD gene) variants have emerged as reliable predictors of adverse toxicity to the chemotherapy agent 5-fluorouracil (5-FU).
2	ABCC2	rs3740065	A/G	Significant effect of polymorphisms in CYP2D6 and ABCC2 on clinical outcomes of adjuvant tamoxifen therapy for breast cancer patients	significanty associated with shorter recurrence-free survival，an independent indicator for recurrence-free survival，rs3740065 A to be a risk allele of recurrence	Canalicular multispecific organic anion transporter 1	drug export activity	tamoxifen	2010	J Clin Oncol	24.008	Significant effect of polymorphisms in CYP2D6 and ABCC2 on clinical outcomes of adjuvant tamoxifen therapy for breast cancer patients	significanty associated with shorter recurrence-free survival，an independent indicator for recurrence-free survival，rs3740065 A to be a risk allele of recurrence
30	CDA	rs532545	C/T	Single-nucleotide polymorphisms in the genes of CES2, CDA and enzymatic activity of CDA for prediction of the efficacy of capecitabine-containing chemotherapy in patients with metastatic breast cancer	Carriers of a T-allele of CDA c.-451C>T displayed higher CDA enzymatic activity (5) and had a higher incidence of grade ≥2 diarrhea. No prognostic effect.	Cytidine deaminase	catalyzes the hydrolytic deamination of cytidine and deoxycytidine to uridine and deoxyuridine	paclitaxel	2018	PHARMACOLOGICAL RESEARCH	4.48	Single-nucleotide polymorphisms in the genes of CES2, CDA and enzymatic activity of CDA for prediction of the efficacy of capecitabine-containing chemotherapy in patients with metastatic breast cancer	Carriers of a T-allele of CDA c.-451C>T displayed higher CDA enzymatic activity (5) and had a higher incidence of grade ≥2 diarrhea. No prognostic effect.
33	CES2	rs11075646	C/G	Single-nucleotide polymorphisms in the genes of CES2, CDA and enzymatic activity of CDA for prediction of the efficacy of capecitabine-containing chemotherapy in patients with metastatic breast cancer	carriers of a CES2 c.-806 G-allele had a higher risk of grade 3 HFS. patients with a CES2 c.-806CC genotype showed a significantly prolonged PFS when treated with ATX compared with AT.	Cocaine esterase	hydrolyze ester groups of drugs and toxins	capecitabine	2018	PHARMACOLOGICAL RESEARCH	4.48	Single-nucleotide polymorphisms in the genes of CES2, CDA and enzymatic activity of CDA for prediction of the efficacy of capecitabine-containing chemotherapy in patients with metastatic breast cancer	carriers of a CES2 c.-806 G-allele had a higher risk of grade 3 HFS. patients with a CES2 c.-806CC genotype showed a significantly prolonged PFS when treated with ATX compared with AT.
8	APOA1	rs670	C/T	The dyslipidemia-associated SNP on the APOA1/C3/A5 gene cluster predicts post-surgery poor outcome in Taiwanese breast cancer patients: a 10-year follow-up study	The association of SNP (APOA1 rs670) showing correlation with breast cancer.APOA1 rs670 indicate a post-surgery risk of breast cancer disease progression, and that carriers of this SNP may benefit from more advanced disease monitoring and therapy regimens than the current regular standards.	Apolipoprotein A-I	HDL apolipoprotein	PPAR signaling pathway	2013	BMC Cancer	3.288	The dyslipidemia-associated SNP on the APOA1/C3/A5 gene cluster predicts post-surgery poor outcome in Taiwanese breast cancer patients: a 10-year follow-up study	The association of SNP (APOA1 rs670) showing correlation with breast cancer.APOA1 rs670 indicate a post-surgery risk of breast cancer disease progression, and that carriers of this SNP may benefit from more advanced disease monitoring and therapy regimens than the current regular standards.
80	PTEN	rs701848	T/C	The genetic variants in the PTEN/PI3K/AKT pathway predict susceptibility and CE(A)Fchemotherapy response to breast cancer and clinical outcomes	TEN rs701848 and AKT1 rs2494752 polymorphisms might be a candidate pharmacogenomic factor to assess the susceptibility of BC and response and prognosis prediction for interindividualized CE(A)F chemotherapy in BC patients. individuals with PTEN rs701848 TC, CC and TC/CC genotypes showed significant increased BC risk (P=0.043, P=0.002, P=0.008, respectively), and the C allele carriers had a 1.224-…	Phosphatidylinositol 3,4,5-trisphosphate 3-phosphatase and dual-specificity protein phosphatase PTEN	Tumor suppressor. Acts as a dual-specificity protein phosphatase, dephosphorylating tyrosine-, serine- and threonine-phosphorylated proteins. It negatively regulates intracellular levels of phosphatidylinositol-3,4,5-trisphosphate in cells and functions as a tumor suppressor by negatively regulating AKT/PKB signaling pathway.	PI3K/AKT/mTOR signaling pathway	2017	Oncotarget	5.168	The genetic variants in the PTEN/PI3K/AKT pathway predict susceptibility and CE(A)Fchemotherapy response to breast cancer and clinical outcomes	TEN rs701848 and AKT1 rs2494752 polymorphisms might be a candidate pharmacogenomic factor to assess the susceptibility of BC and response and prognosis prediction for interindividualized CE(A)F chemotherapy in BC patients. individuals with PTEN rs701848 TC, CC and TC/CC genotypes showed significant increased BC risk (P=0.043, P=0.002, P=0.008, respectively), and the C allele carriers had a 1.224-…

## Sheet: 35snp
	Gene	refsnp_id	Region	Linkage disequilibrium	allele	Title	Description from paper	Protein_uniprot	Gene function description	Pathway from KEGG	Year	Journal	IF	Title	Description from paper
28	CASP8	rs1045485		rs1045485（D302H）is in weak linkage disequilibrium with the 6-bp deletion (652 6N del) in the prommoter of CASP8.	G/C	A common coding variant in CASP8 is associated with breast cancer risk	f an association with breast cancer；D302H polymorphism in CASP8， which results in an aspartic acid to histidine substitution, could reduce breast cancer risk. Caspase-8 is an important initiator of apoptosis and is activated bu external death signals and in response to DNA damage.	Caspase-8	programmed cell death induced by Fas and various apoptotic stimuli	p53 signaling pathway	2007	nature genetics	27.959	A common coding variant in CASP8 is associated with breast cancer risk	f an association with breast cancer；D302H polymorphism in CASP8， which results in an aspartic acid to histidine substitution, could reduce breast cancer risk. Caspase-8 is an important initiator of apoptosis and is activated bu external death signals and in response to DNA damage.
81	RAD51L1	rs999737		rs10483813 as surrogate for rs999737 as they are in strong linkage disequilibrium	C/T	A multistage genome-wide association study in breast cancer identifies two new risk alleles at 1p11.2 and 14q24.1 (RAD51L1)	achieved genome-wide significance in a genome-wide association study (GWAS) of breast cancer. homologous recombination DNA repair pathway.	DNA repair protein RAD51 homolog 2	Involved in the homologous recombination repair (HRR) pathway of double-stranded DNA breaks arising during DNA replication or induced by DNA-damaging agents.	homologous recombination	2009	nature genetics	27.959	A multistage genome-wide association study in breast cancer identifies two new risk alleles at 1p11.2 and 14q24.1 (RAD51L1)	achieved genome-wide significance in a genome-wide association study (GWAS) of breast cancer. homologous recombination DNA repair pathway.
67	KRAS	rs712		LD analysis reported that rs712 is in high linkage disequilibrium (R2 > = 0.8) with a set of 35 SNPs (Supplementary Table S8), also located in KRAS.	A/C	A single-nucleotide polymorphism in the 3'-UTR region of the adipocyte fatty acid binding protein 4 gene is associated with prognosis of triple-negative breast cancer	Three SNPs were significantly associated with TNBC recurrence (P<0.05), including FABP4 rs1054135, KRAS rs712 and NTRK2 rs7816	GTPase Kras	This gene, a Kirsten ras oncogene homolog from the mammalian ras gene family, encodes a protein that is a member of the small GTPase superfamily.	MAPK signaling pathway	2016	Oncotarget	5.168	A single-nucleotide polymorphism in the 3'-UTR region of the adipocyte fatty acid binding protein 4 gene is associated with prognosis of triple-negative breast cancer	Three SNPs were significantly associated with TNBC recurrence (P<0.05), including FABP4 rs1054135, KRAS rs712 and NTRK2 rs7816
3	ABCC4	rs1614102			C/T	Association study of genetic polymorphism in ABCC4 with cyclophosphamide-induced adverse drug reactions in breast cancer patients	possible association with ADRs induced by Cyclophosphamide combination therapy.	Multidrug resistance-associated protein 4	intracellular cyclic nucleotide levels	cyclophosphamide	2009	journal of human genetics	2.471	Association study of genetic polymorphism in ABCC4 with cyclophosphamide-induced adverse drug reactions in breast cancer patients	possible association with ADRs induced by Cyclophosphamide combination therapy.
4	ABCC4	rs4148532			T/A	Association study of genetic polymorphism in ABCC4 with cyclophosphamide-induced adverse drug reactions in breast cancer patients	possible association with ADRs induced by Cyclophosphamide combination therapy.	Multidrug resistance-associated protein 4	intracellular cyclic nucleotide levels	cyclophosphamide	2009	journal of human genetics	2.471	Association study of genetic polymorphism in ABCC4 with cyclophosphamide-induced adverse drug reactions in breast cancer patients	possible association with ADRs induced by Cyclophosphamide combination therapy.
15	ATM	rs1801673			A/T	Counting potentially functional variants in BRCA1, BRCA2 and ATM predicts breast cancer susceptibility	Breast cancer susceptibility OR(dom):1.4	Serine-protein kinase ATM	a member of the phosphatidylinositol 3-kinase family of proteins that respond to DNA damage	homologous recombination	2007	Human Molecular Genetics	5.34	Counting potentially functional variants in BRCA1, BRCA2 and ATM predicts breast cancer susceptibility	Breast cancer susceptibility OR(dom):1.4
16	ATM	rs3092856			C/T	Counting potentially functional variants in BRCA1, BRCA2 and ATM predicts breast cancer susceptibility	Breast cancer susceptibility OR(dom):0	Serine-protein kinase ATM	a member of the phosphatidylinositol 3-kinase family of proteins that respond to DNA damage	homologous recombination	2007	Human Molecular Genetics	5.34	Counting potentially functional variants in BRCA1, BRCA2 and ATM predicts breast cancer susceptibility	Breast cancer susceptibility OR(dom):0
34	CHEK2	rs1787991			G/T	Counting potentially functional variants in BRCA1, BRCA2 and ATM predicts breast cancer susceptibility	This snp was not found in this paper.	Ferrochelatase, mitochondrial	catalyzes the insertion of the ferrous form of iron into protoporphyrin IX in the heme synthesis pathway.	Metabolism of cofactors and vitamins	2007	Human Molecular Genetics	5.34	Counting potentially functional variants in BRCA1, BRCA2 and ATM predicts breast cancer susceptibility	This snp was not found in this paper
25	BRCA2	rs11571789	13:32959240 (GRCh37)		C/A	Evaluating genetic variants associated with breast cancer risk in high and moderate-penetrance genes in Asians		Breast cancer type 2 susceptibility protein	in maintenance of genome stability, specifically the homologous recombination pathway for double-strand DNA repair	homologous recombination	2017	Carcinogenesis	5.105	Evaluating genetic variants associated with breast cancer risk in high and moderate-penetrance genes in Asians	be associated with breast cancer risk，p<0.05
27	BRIP1	rs4988344	17:59924612 (GRCh37)	Strong linkage disequilibrium was observed in the rs11079454-rs4986763-rs4986764 SNP block (D'>0.9).	G/C	Four common polymorphisms of BRIP1 (rs2048718, rs4988344, rs4986764, and rs6504074) and cancer risk: evidence from 13,716 cancer patients and 15,590 cancer-free controls	Rs4988344, rs4986764, and rs6504074 were significantly related to decreasing cancer risk in Chinese population.	Fanconi anemia group J protein	member of the DEAH helicase family	homologous recombination	2018	AGING	4.867	Four common polymorphisms of BRIP1 (rs2048718, rs4988344, rs4986764, and rs6504074) and cancer risk: evidence from 13,716 cancer patients and 15,590 cancer-free controls	Rs4988344, rs4986764, and rs6504074 were significantly related to decreasing cancer risk in Chinese population.
47	ESR1	rs2273206	6:152382311 (GRCh37)		G/T	Genetic polymorphism of ESR1 rs2881766 increases breast cancer risk in Korean women.	Increased breast cancer risk.	estrogen receptor	This gene encodes an estrogen receptor, a ligand-activated transcription factor composed of several domains important for hormone binding, DNA binding, and activation of transcription	Estrogen signaling pathway	2015	J Cancer Res Clin Oncol	3.503	Genetic polymorphism of ESR1 rs2881766 increases breast cancer risk in Korean women.	Increased breast cancer risk.
50	ESR1	rs926778	6:152355782 (GRCh37)	Three other genotyped SNPs (rs3020411, rs926778 and rs2348078), located in the same linkage disequilibrium block	C/A	Genetic polymorphism of ESR1 rs2881766 increases breast cancer risk in Korean women.	Increased breast cancer risk.	estrogen receptor	This gene encodes an estrogen receptor, a ligand-activated transcription factor composed of several domains important for hormone binding, DNA binding, and activation of transcription	Estrogen signaling pathway	2015	J Cancer Res Clin Oncol	3.503	Genetic polymorphism of ESR1 rs2881766 increases breast cancer risk in Korean women.	Increased breast cancer risk.
46	ESR1	rs2234693	6:152163335 (GRCh37)	ESR1 rs2234693 was located in a linkage disequilibrium block with rs543650 and rs9340799	T/C	Genetic polymorphisms of ESR1, ESR2, CYP17A1, and CYP19A1 and the risk of breast cancer: a case control study from North India.	SNPs in ESR1 (rs2234693), ESR2 (rs2987983), CYP17A1 (rs743572), and CYP19A1 (rs700519) indeed contribute to breast cancer susceptibility among North Indian women	estrogen receptor	This gene encodes an estrogen receptor, a ligand-activated transcription factor composed of several domains important for hormone binding, DNA binding, and activation of transcription	Estrogen signaling pathway	2014	tumour biology	0	Genetic polymorphisms of ESR1, ESR2, CYP17A1, and CYP19A1 and the risk of breast cancer: a case control study from North India.	SNPs in ESR1 (rs2234693), ESR2 (rs2987983), CYP17A1 (rs743572), and CYP19A1 (rs700519) indeed contribute to breast cancer susceptibility among North Indian women
10	ATG5	rs473543	6:106775686 (GRCh37)		A/G	Genetic polymorphisms of autophagy-related gene 5 (ATG5) rs473543 predict different disease-free survivals of triple-negative breast cancer patients receiving anthracycline- and/or taxane-based adjuvant chemotherapy	ATG5 rs473543 genotypes may serve as a potential marker for predicting recurrence of early-stage TNBC patients who received anthracycline-and/or taxane-based regimens as adjuvant chemotherapy.	Autophagy protein 5	the elongation of the phagophore and its maturation into the complete autophagosome	anthracycline/taxane-based	2018	Chin J Cancer	4.111	Genetic polymorphisms of autophagy-related gene 5 (ATG5) rs473543 predict different disease-free survivals of triple-negative breast cancer patients receiving anthracycline- and/or taxane-based adjuvant chemotherapy	ATG5 rs473543 genotypes may serve as a potential marker for predicting recurrence of early-stage TNBC patients who received anthracycline-and/or taxane-based regimens as adjuvant chemotherapy.
82	RNF115	rs12405132	1:145644984 (GRCh37)	rs17354678. This variant is also in high LD (r2=0.85) with the BC GWAS-significant SNP rs12405132 (OR for reference C allele = 1.03, 95% CI = [1.01–1.05], P=6×10−10)	G/A	Genome-wide association analysis of more than 120,000 individuals identifies 15 new susceptibility loci for breast cancer	New loci associated with breast cancer at p<5 X 10-8. For four of the loci (rs12405132, rs12048493, rs4593472 and rs6507583), the association was stronger for ER-positive disease (case-only P < 0.05).For rs12405132 at 1q21.1, we identified four potential interacting genes: RNF115, POLR3C, PDZK1 and PIAS3.	E3 ubiquitin-protein ligase RNF115	Through their polyubiquitination, may play a role in the endosomal trafficking and degradation of membrane receptors including EGFR, FLT3, MET and CXCR4.	Ubiquitin ligases (E3)	2015	nature genetics	27.959	Genome-wide association analysis of more than 120,000 individuals identifies 15 new susceptibility loci for breast cancer	New loci associated with breast cancer at p<5 X 10-8. For four of the loci (rs12405132, rs12048493, rs4593472 and rs6507583), the association was stronger for ER-positive disease (case-only P < 0.05).For rs12405132 at 1q21.1, we identified four potential interacting genes: RNF115, POLR3C, PDZK1 and PIAS3.
69	LSP1	rs3817198	11:1909006 (GRCh37)	rs2107425	T/C	Genome-wide association study identifies novel breast cancer susceptibility loci	An association with breast cancer. SNP rs3817198 lies in intron 10 of LSP1 (also known as WP43), encoding lymphocyte-specific protein 1, an F-actin bundling cytoskeletal protein expressed in haematopoietic and endothelial cells.	Lymphocyte-specific protein 1	regulate neutrophil motility, adhesion to fibrinogen matrix proteins, and transendothelial migration	C-type lectin receptor signaling pathway	2012	NATURE	40.137	Genome-wide association study identifies novel breast cancer susceptibility loci	An association with breast cancer. SNP rs3817198 lies in intron 10 of LSP1 (also known as WP43), encoding lymphocyte-specific protein 1, an F-actin bundling cytoskeletal protein expressed in haematopoietic and endothelial cells.
70	MAP3K1	rs889312	5:56031884 (GRCh37)	The common variants rs889312 and rs16886165 lie in a linkage disequilibrium (LD) block of approximately 280 kb which includes MAP3K1 gene	C/A	Genome-wide association study identifies novel breast cancer susceptibility loci	An association with breast cancer. SNP rs889312 lies in an LD block of approximately 280 kb that contains MAP3K1 (also known as MEKK), which encodes the signalling protein mitogen-activated protein kinase kinase kinase 1.	Mitogen-activated protein kinase kinase kinase 1	The protein encoded by this gene is a serine/threonine kinase and is part of some signal transduction cascades, including the ERK and JNK kinase pathways as well as the NF-kappa-B pathway.	MAPK signaling pathway	2012	NATURE	40.137	Genome-wide association study identifies novel breast cancer susceptibility loci	An association with breast cancer. SNP rs889312 lies in an LD block of approximately 280 kb that contains MAP3K1 (also known as MEKK), which encodes the signalling protein mitogen-activated protein kinase kinase kinase 1.
92	TOX3	rs8051542	16:52534167 (GRCh37)	The SNP rs3803662 is located in 8 kb upstream of TOX3 and the rs12443621 and rs8051542 are both lied in an linkage disequilibrium (LD) block containing the 5′ end of TOX3	T/C	Genome-wide association study identifies novel breast cancer susceptibility loci	An association with breast cancer. SNPs rs12443621 and rs8051542 are both located in an LD block containing the 59 end of TNRC9 (also known as TOX3), a gene of uncertain function containing a tri-nucleotide repeat motif, as well as the hypothetical gene, LOC643714.	TOX high mobility group box family member 3	Protects against cell death by inducing antiapoptotic and repressing pro-apoptotic transcripts. Stimulates transcription from the estrogen-responsive or BCL-2 promoters.		2012	NATURE	40.137	Genome-wide association study identifies novel breast cancer susceptibility loci	An association with breast cancer. SNPs rs12443621 and rs8051542 are both located in an LD block containing the 59 end of TNRC9 (also known as TOX3), a gene of uncertain function containing a tri-nucleotide repeat motif, as well as the hypothetical gene, LOC643714.
20	BRCA1	rs80350973			A/T	Identification of recurrent BRCA1 mutation and its clinical relevance in Chinese Triple-negative breast cancer cohort	Reported the high prevalence (7.2%) of rs80350973 among 125 Chinese patients with TNBC, which implies its mutational predilection for certain breast cancer sub-types. Although its low prevalence had not indicated any particular clinical signiﬁcance in previous studies, our results associated rs80350973 mutation with cell checkpoint malfunction, and was found to be more common in TNBC patients wit…	Breast cancer type 1 susceptibility protein	DNA repair, cell cycle checkpoint control, and maintenance of genomic stability	homologous recombination	2017	cancer med	3.326	Identification of recurrent BRCA1 mutation and its clinical relevance in Chinese Triple-negative breast cancer cohort	Reported the high prevalence (7.2%) of rs80350973 among 125 Chinese patients with TNBC, which implies its mutational predilection for certain breast cancer sub-types. Although its low prevalence had not indicated any particular clinical signiﬁcance in previous studies, our results associated rs80350973 mutation with cell checkpoint malfunction, and was found to be more common in TNBC patients wit…
76	PDK1	rs11686903	2:173446286 (GRCh37)		C/T	Identification of single nucleotide polymorphisms of the PI6K-AKT-mTOR pathway as a risk factor of central nervous systemmetastasisin metastaticbreast cancer.	Multivariate analysis showed associations between AKT1-rs3803304, AKT2-rs3730050, PDK1-rs11686903 and PI3KR1-rs706716 and CNS metastasis	Pyruvate dehydrogenase (acetyl-transferring) kinase isozyme 1, mitochondrial	catalyzes the oxidative decarboxylation of pyruvate and is one of the major enzymes responsible for the regulation of homeostasis of carbohydrate fuels in mammals.	PI3K/AKT/mTOR signaling pathway	2017	european journal of cancer	6.029	Identification of single nucleotide polymorphisms of the PI6K-AKT-mTOR pathway as a risk factor of central nervous systemmetastasisin metastaticbreast cancer.	Multivariate analysis showed associations between AKT1-rs3803304, AKT2-rs3730050, PDK1-rs11686903 and PI3KR1-rs706716 and CNS metastasis
77	PDK1	rs11904366			G/T	Identification of single nucleotide polymorphisms of the PI7K-AKT-mTOR pathway as a risk factor of central nervous systemmetastasisin metastaticbreast cancer.	a significant association at a 5%-alpha level between seven 7 of 83 SNPs and the occurrence of CNS metastasis AKT1-rs3803304,AKT2-rs3730050, AKT2-rs8100018, PDK1-rs11686903, PDK1-rs11904366, PI3KR1-rs251408 and PI3KR1-rs706716	Pyruvate dehydrogenase (acetyl-transferring) kinase isozyme 1, mitochondrial	catalyzes the oxidative decarboxylation of pyruvate and is one of the major enzymes responsible for the regulation of homeostasis of carbohydrate fuels in mammals.	PI3K/AKT/mTOR signaling pathway	2017	european journal of cancer	6.029	Identification of single nucleotide polymorphisms of the PI7K-AKT-mTOR pathway as a risk factor of central nervous systemmetastasisin metastaticbreast cancer.	a significant association at a 5%-alpha level between seven 7 of 83 SNPs and the occurrence of CNS metastasis AKT1-rs3803304,AKT2-rs3730050, AKT2-rs8100018, PDK1-rs11686903, PDK1-rs11904366, PI3KR1-rs251408 and PI3KR1-rs706716
78	PI3KR1	rs706716			C/T	Identification of single nucleotide polymorphisms of the PI9K-AKT-mTOR pathway as a risk factor of central nervous systemmetastasisin metastaticbreast cancer.	PI3KR1-rs706716 may be associated with CNS metastasis in metastatic breast cancer patients and could be included in a predictive composite score to detect early CNS metastasis irrespective of breast cancer subtype.	Phosphatidylinositol 3-kinase regulatory subunit alpha	Binds to activated (phosphorylated) protein-Tyr kinases, through its SH2 domain, and acts as an adapter, mediating the association of the p110 catalytic unit to the plasma membrane.Plays an important role in signaling in response to FGFR1, FGFR2, FGFR3, FGFR4, KITLG/SCF, KIT, PDGFRA and PDGFRB. Likewise, plays a role in ITGB2 signaling	PI3K/AKT/mTOR signaling pathway	2017	european journal of cancer	6.029	Identification of single nucleotide polymorphisms of the PI9K-AKT-mTOR pathway as a risk factor of central nervous systemmetastasisin metastaticbreast cancer.	PI3KR1-rs706716 may be associated with CNS metastasis in metastatic breast cancer patients and could be included in a predictive composite score to detect early CNS metastasis irrespective of breast cancer subtype.
14	ATM	rs1801516		rs4988023 ((r2 = 1))	G/A	Individual patient data meta-analysis shows a significant association between the ATM rs1801516 SNP and toxicity after radiotherapy in 5456 breast and prostate cancer patients	d a significant association between the ATM rs1801516 Asn allele and increased risk of radiation-induced normal tissue toxicity.	Serine-protein kinase ATM	a member of the phosphatidylinositol 3-kinase family of proteins that respond to DNA damage	homologous recombination	2016	Radiother Oncol	4.328	Individual patient data meta-analysis shows a significant association between the ATM rs1801516 SNP and toxicity after radiotherapy in 5456 breast and prostate cancer patients	d a significant association between the ATM rs1801516 Asn allele and increased risk of radiation-induced normal tissue toxicity.
71	MTHFR	rs1801133		rs1801131	G/A	Influence of polymorphisms in MTHFR 677 C→T, TYMS 3R→2R and MTR 2756 A→G on NSCLC risk and response to platinum-based chemotherapy in advanced NSCLC	This SNP was not found in this paper.	methylenetetrahydrofolate reductase	The protein encoded by this gene catalyzes the conversion of 5,10-methylenetetrahydrofolate to 5-methyltetrahydrofolate, a co-substrate for homocysteine remethylation to methionine.	Metabolism of cofactors and vitamins	2014	Pharmacogenomics	2.35	Influence of polymorphisms in MTHFR 677 C→T, TYMS 3R→2R and MTR 2756 A→G on NSCLC risk and response to platinum-based chemotherapy in advanced NSCLC	This SNP was not found in this paper.
65	KEAP1	rs8113472		rs34197572，rs9676881，rs1048290，rs11085735	C/A	KEAP1 Genetic Polymorphisms Associate with Breast Cancer Risk and Survival Outcomes	The investigated SNPs have effects related to oxidative stress induced by cancer treatment, supporting involvement of the NRF2/KEAP1 pathway in breast cancer susceptibility and patient outcome.Among radiotherapy-treated cases, overall survival was associated with rs34197572 (P = 0.018; HR, 1.486) and rs8113472 (P = 0.025; HR, 1.455).	Kelch-like ECH-associated protein 1	This interaction results in the expression of the catalytic subunit of gamma-glutamylcysteine synthetase.Acts as a substrate adapter protein for the E3 ubiquitin ligase complex formed by CUL3 and RBX1 and targets NFE2L2/NRF2 for ubiquitination and degradation by the proteasome, thus resulting in the suppression of its transcriptional activity and the repression of antioxidant response element-med…	Ubiquitin ligases (E3)	2015	Clin Cancer Res	9.619	KEAP1 Genetic Polymorphisms Associate with Breast Cancer Risk and Survival Outcomes	The investigated SNPs have effects related to oxidative stress induced by cancer treatment, supporting involvement of the NRF2/KEAP1 pathway in breast cancer susceptibility and patient outcome.Among radiotherapy-treated cases, overall survival was associated with rs34197572 (P = 0.018; HR, 1.486) and rs8113472 (P = 0.025; HR, 1.455).
66	KEAP1	rs9676881		rs34197572，rs1048290，rs11085735，rs8113472（five tagging SNPs (rs34197572, rs9676881, rs1048290, rs11085735, and rs8113472) located in the KEAP1 were genotyped and appeared to be in allelic linkage disequilibrium (LD) with each other.）	G/A	KEAP1 Genetic Polymorphisms Associate with Breast Cancer Risk and Survival Outcomes	the investigated SNPs have effects related to oxidative stress induced by cancer treatment, supporting involvement of the NRF2/KEAP1 pathway in breast cancer susceptibility and patient outcome.RFS was associated with rs9676881 (P = 0.024; HR, 1.452) and rs1048290 (P = 0.020; HR, 1.468) among all invasive cases and among estrogen receptor (ER)-positive tamoxifen-treated cases (P = 0.018; HR, 2.407…	Kelch-like ECH-associated protein 1	This interaction results in the expression of the catalytic subunit of gamma-glutamylcysteine synthetase.Acts as a substrate adapter protein for the E3 ubiquitin ligase complex formed by CUL3 and RBX1 and targets NFE2L2/NRF2 for ubiquitination and degradation by the proteasome, thus resulting in the suppression of its transcriptional activity and the repression of antioxidant response element-med…	Ubiquitin ligases (E3)	2015	Clin Cancer Res	9.619	KEAP1 Genetic Polymorphisms Associate with Breast Cancer Risk and Survival Outcomes	the investigated SNPs have effects related to oxidative stress induced by cancer treatment, supporting involvement of the NRF2/KEAP1 pathway in breast cancer susceptibility and patient outcome.RFS was associated with rs9676881 (P = 0.024; HR, 1.452) and rs1048290 (P = 0.020; HR, 1.468) among all invasive cases and among estrogen receptor (ER)-positive tamoxifen-treated cases (P = 0.018; HR, 2.407…
72	NEK10	rs1357245	3:27186602 (GRCh37)	another SNP rs1357245 is located in the same LD block as rs4973768 in the 3p24 region	C/T	Newly discovered breast cancer susceptibility loci on 3p24 and 17q23.2	Breast cancer susceptibility loci. significant at P < 10-4 (but not P > 10-5). Can be replicated in another study.	Serine/threonine-protein kinase Nek10	0	MAPK signaling pathway	2009	nature genetics	27.959	Newly discovered breast cancer susceptibility loci on 3p24 and 17q23.2	Breast cancer susceptibility loci. significant at P < 10-4 (but not P > 10-5). Can be replicated in another study.
84	SLC4A7	rs2307032	3:27432995 (GRCh37)	rs2307032 is correlated with both rs4973768 and rs1357245 (r 2 = 0.45 and 0.39, respectively).	T/C	Newly discovered breast cancer susceptibility loci on 3p24 and 17q23.2	Breast cancer susceptibility loci. In forward stepwise logistic regression analysis, the strongest marker was rs2307032, and no SNP provided a significant improvement in fit after adjustment for rs2307032.	Sodium bicarbonate cotransporter 3	Regulates intracellular pH and may play a role in bicarbonate salvage in secretory epithelia. May also have an associated sodium channel activity	Centrosome formation and ciliogenesis proteins	2009	nature genetics	27.959	Newly discovered breast cancer susceptibility loci on 3p24 and 17q23.2	Breast cancer susceptibility loci. In forward stepwise logistic regression analysis, the strongest marker was rs2307032, and no SNP provided a significant improvement in fit after adjustment for rs2307032.
85	SLC4A7	rs4973768	3:27416013 (GRCh37)	rs2307032 is correlated with both rs4973768 and rs1357245 (r 2 = 0.45 and 0.39, respectively).;another SNP rs1357245 is located in the same LD block as rs4973768 in the 3p24 region	C/T	Newly discovered breast cancer susceptibility loci on 3p24 and 17q23.2	Breast cancer susceptibility loci. One SNP, rs4973768, showed clear evidence of association in the stage 4 replication	Sodium bicarbonate cotransporter 3	Regulates intracellular pH and may play a role in bicarbonate salvage in secretory epithelia. May also have an associated sodium channel activity	Centrosome formation and ciliogenesis proteins	2009	nature genetics	27.959	Newly discovered breast cancer susceptibility loci on 3p24 and 17q23.2	Breast cancer susceptibility loci. One SNP, rs4973768, showed clear evidence of association in the stage 4 replication
87	STXBP4	rs6504950			G/A	Newly discovered breast cancer susceptibility loci on 3p24 and 17q23.2	Breast cancer susceptibility loci. A second SNP, rs6504950, also showed evidence of replication and reached ‘genome-wide’ significance overall.	Syntaxin-binding protein 4	Plays a role in the translocation of transport vesicles from the cytoplasm to the plasma membrane. Inhibits the translocation of SLC2A4 from intracellular vesicles to the plasma membrane by STX4A binding and preventing the interaction between STX4A and VAMP2.		2009	nature genetics	27.959	Newly discovered breast cancer susceptibility loci on 3p24 and 17q23.2	Breast cancer susceptibility loci. A second SNP, rs6504950, also showed evidence of replication and reached ‘genome-wide’ significance overall.
57	GSTP1	rs1695		Linkage disequilibrium between GSTP1 rs1695 and rs4891; The GSTP1 rs4147581 is in linkage disequilibrium with rs1695 (D′ = 0.99, R 2 = 0.44 in Admixed American populations, including Colombians)	A/G	Pharmacogenetic variants associated with outcome in patients with advanced gastric cancer treated with fluoropyrimidine and platinum-based triplet combinations: a pooled analysis of three prospective studies	Related to platinum pharmacology. Alteration in substrate affinity and less detoxification capacity.	Glutathione S-transferase P	detoxification by catalyzing the conjugation of many hydrophobic and electrophilic compounds with reduced glutathione	Xenobiotics biodegradation and metabolism	2017	Pharmacogenomics	2.35	Pharmacogenetic variants associated with outcome in patients with advanced gastric cancer treated with fluoropyrimidine and platinum-based triplet combinations: a pooled analysis of three prospective studies	Related to platinum pharmacology. Alteration in substrate affinity and less detoxification capacity.
45	ERCC1	rs11615		Linkage disequilibrium was found in ERCC1 rs11615 and rs3212986 (D’ = 0.859, R2= 0.091);	A/G	Pharmacogenetics of the dna repair pathways in advanced non-small cell lung cancer patients treated with platinum-based chemotherapy	Related to platinum pharmacology. Reduced translation, decreased mRNA levels.	DNA excision repair protein ERCC-1	involved in nucleotide excision repair (NER) and interstrand crosslink (ICL) repair of DNA.The product of this gene functions in the nucleotide excision repair pathway, and is required for the repair of DNA lesions such as those induced by UV light or formed by electrophilic compounds including cisplatin.	nucleotide excision repair	2014	Cancer Lett	6.375	Pharmacogenetics of the dna repair pathways in advanced non-small cell lung cancer patients treated with platinum-based chemotherapy	Related to platinum pharmacology. Reduced translation, decreased mRNA levels.
61	KDR	rs2071559		Allelic distributions for VEGFR-2 rs2071559 and rs1870377 were in Hardy-Weinberg equilibrium in both the case and control populations	A/G	Predictive value of vascular endothelial growth factor receptor type 2 in triple-negative breast cancer patients treated with neoadjuvant chemotherapy	−604TT genotype of rs2071559 and age <50 years were correlated with a pCR (pathologic complete response) in the CAX-treated patients.	Kinase insert domain protein receptor	#N/A	ko01521 EGFR tyrosine kinase inhibitor resistance ko04010 MAPK signaling pathway ko04014 Ras signaling pathway ko04015 Rap1 signaling pathway ko04151 PI3K-Akt signaling pathway ko04370 VEGF signaling pathway ko04510 Focal adhesion ko05205 Proteoglycans in cancer ko05418 Fluid shear stress and atherosclerosis	2017	Molecular and Cellular Biochemistry	4.398	Predictive value of vascular endothelial growth factor receptor type 2 in triple-negative breast cancer patients treated with neoadjuvant chemotherapy	−604TT genotype of rs2071559 and age <50 years were correlated with a pCR (pathologic complete response) in the CAX-treated patients.
43	DPYD	rs67376798			T/A	Quantitative contribution of rs75017182 to dihydropyrimidine dehydrogenase mrna splicing and enzyme activity	Carriers of the wellstudied toxicity-associated variant rs67376798 displayed similar reductions in DPD(dihydropyrimidine dehydrogenase) activity (31% reduction). Dihydropyrimidine dehydrogenase (DPD; DPYD gene) variants have emerged as reliable predictors of adverse toxicity to the chemotherapy agent 5-fluorouracil (5-FU).	Dihydropyrimidine dehydrogenase [NADP(+)]	a pyrimidine catabolic enzyme and the initial and rate-limiting factor in the pathway of uracil and thymidine catabolism.Mutations in this gene result in dihydropyrimidine dehydrogenase deficiency, an error in pyrimidine metabolism associated with thymine-uraciluria and an increased risk of toxicity in cancer patients receiving 5-fluorouracil chemotherapy.	Xenobiotics biodegradation and metabolism	2017	Clin. Pharmacol. Ther	7.266	Quantitative contribution of rs75017182 to dihydropyrimidine dehydrogenase mrna splicing and enzyme activity	Carriers of the wellstudied toxicity-associated variant rs67376798 displayed similar reductions in DPD(dihydropyrimidine dehydrogenase) activity (31% reduction). Dihydropyrimidine dehydrogenase (DPD; DPYD gene) variants have emerged as reliable predictors of adverse toxicity to the chemotherapy agent 5-fluorouracil (5-FU).
2	ABCC2	rs3740065		−1774G/delG was in strong linkage disequilibrium (LD) with the rs3740065 A/G (r2 of LD = 0.89), in concordance with the previous report,3 and an additional five SNPs were also in strong LD with the rs3740065 (r2 > 0.80; unpublished data).	A/G	Significant effect of polymorphisms in CYP2D6 and ABCC2 on clinical outcomes of adjuvant tamoxifen therapy for breast cancer patients	significanty associated with shorter recurrence-free survival，an independent indicator for recurrence-free survival，rs3740065 A to be a risk allele of recurrence	Canalicular multispecific organic anion transporter 1	drug export activity	tamoxifen	2010	J Clin Oncol	24.008	Significant effect of polymorphisms in CYP2D6 and ABCC2 on clinical outcomes of adjuvant tamoxifen therapy for breast cancer patients	significanty associated with shorter recurrence-free survival，an independent indicator for recurrence-free survival，rs3740065 A to be a risk allele of recurrence
