# Supplementary material for: A nomogram based on genotypic and clinicopathologic factors to predict the non-sentinel lymph node metastasis in Chinese women breast cancer patients
Source: Front Oncol. 2023 Apr 19;13:1028830. doi: 10.3389/fonc.2023.1028830 (PMC10154525; doi:10.3389/fonc.2023.1028830)
Supplement: Supplementary file 5 [file Table_2.xlsx]

## Sheet: Sheet1
Table S2 Polymerase chain reaction (PCR) primers of 96 SNPs
Number	Genetic variants	Primers
1	rs1011970(G>T)	F:GGAACTGGGCCAGTGTTTG
		R:TGGAACTGGGCCAGTGTTTT
2	rs1045485(C>G)	F:GATTTGCTCTACTGTGCAGTCATG
		R:GATTTGCTCTACTGTGCAGTCATC
3	rs1048290(C>G)	F: TGGCTGTCCTCAATCGTCTC
		R: TGGCTGTCCTCAATCGTCTG
4	rs1054135(A>G)	F:GGATTTAATATTCAGTAATGGTACATACTTGTTATT
		R:GGATTTAATATTCAGTAATGGTACATACTTGTTATC
5	rs1056836(C>G)	F: TGGTCTGTGAATCATGACCCAC
		R: TGGTCTGTGAATCATGACCCAG
6	rs1056892(A>G)	F: GGGAAAGACAGCATCAGGACTA
		R:GGGAAAGACAGCATCAGGACTG
7	rs10995190(A>G)	F:GTTGTGTCCAAGTGCATATTGAA
		R:GGTTGTGTCCAAGTGCATATTGAG
8	rs11075646(C>G)	F:TTTATTGCCCCCTCCTATCGATC
		R:TTTATTGCCCCCTCCTATCGATG
9	rs11085735(A>C)	F:GAGGAAACAGCCTCAGGAAGAATA
		R:AGGAAACAGCCTCAGGAAGAATC
10	rs1126497(C>T)	F:GTGTTCACACACCAGCACG
		R:AGTGTTCACACACCAGCACA
11	rs1128503(C>T)	F:GTCCTGGTAGATCTTGAAGGGC
		R:GTCCTGGTAGATCTTGAAGGGT
12	rs11571789(A>C)	F:CCCTCCACATTCCAGCAAGT
		R:CCCTCCACATTCCAGCAAGG
13	rs11615(C>T)	F:GTACTGAAGTTCGTGCGCAAC
		R:GTACTGAAGTTCGTGCGCAAT
14	rs11686903(C>T)	F:AAGGCAGAGCCTAATACAGACAG
		R:GAAGGCAGAGCCTAATACAGACAA
15	rs11904366(G>T)	F:GCTTAGGTTTATTACAGCAGTCCTTG
		R:TGCTTAGGTTTATTACAGCAGTCCTTT
16	rs12048493(A>C)	F:GTTTGCTCTTGCTTCTCTAGTTCTTTTA
		R:GTTTGCTCTTGCTTCTCTAGTTCTTTTC
17	rs1219628(C>G)	F:CTTAAATAGCAATGGGCCAGGG
		R:CTTAAATAGCAATGGGCCAGGC
18	rs12405132(C>T)	F:AGTGGTTTCCACTGACAGCTG
		R:CTAAGTGGTTTCCACTGACAGCTA
19	rs12443621(A>G)	F:GTTTTATATGCATTAGGCCTGGCAA
		R:GTTTTATATGCATTAGGCCTGGCAG
20	rs13330119(C>T)	F:ACCTTCATTATCTGTCTCCTGAACTG
		R:CACCTTCATTATCTGTCTCCTGAACTA
21	rs1357245(A>G)	F:GGTGAACAGTCAGAAAGTGTAGCA
		R:GTGAACAGTCAGAAAGTGTAGCG
22	rs140914118(A>G)	F:TCCCTTCCTCCATTCCTCTCTT
		R:CCCTTCCTCCATTCCTCTCTC
23	rs1614102(A>G)	F:TCTGTTCAACGTATTATTTTAAATGAAGCACT
		R:CTGTTCAACGTATTATTTTAAATGAAGCACC
24	rs1695(A>G)	F:GGACCTCCGCTGCAAATACA
		R:GACCTCCGCTGCAAATACG
25	rs1787991(G>T)	F:GGATGAAAGGAAAAGAAGGGCAG
		R:AGGATGAAAGGAAAAGAAGGGCAT
26	rs1800056(C>T)	F:GGAGGATCAGTCATCCATGAATCTAC
		R:GGAGGATCAGTCATCCATGAATCTAT
27	rs1800057(C>G)	F:TTCTTTTCCCGTAGGCTGATCC
		R:TCTTTTCCCGTAGGCTGATCG
28	rs1800058(C>T)	F:CTGCTTGCTCACATATGGCAAG
		R:CTGCTTGCTCACATATGGCAAA
29	rs1800795(C>G)	F:GCAATGTGACGTCCTTTAGCATG
		R:GCAATGTGACGTCCTTTAGCATC
30	rs1800797(A>G)	F:GAAGTAACTGCACGAAATTTGAGGA
		R:GAAGTAACTGCACGAAATTTGAGGG
31	rs1801133(C>T)	F:GCTGCGTGATGATGAAATCGG
		R:AGCTGCGTGATGATGAAATCGA
32	rs1801516(A>G)	F:AAAGCAGATTTCTCCATGATTCATTTGTATT
		R:AAGCAGATTTCTCCATGATTCATTTGTATC
33	rs1801673(A>T)	F:AAAGCAGATTTCTCCATGATTCATTTGTAT
		R:AAAGCAGATTTCTCCATGATTCATTTGTAA
34	rs2071559(C>T)	F:ACTTGCCCAGTTCGCCAG
		R:ACTTGCCCAGTTCGCCAA
35	rs2107425(C>T)	F:GTCATCTGGGAATAGGACACTCATG
		R:GTCATCTGGGAATAGGACACTCATA
36	rs2231142(A>C)	F:CCGAAGAGCTGCTGAGAACTT
		R:CCGAAGAGCTGCTGAGAACTG
37	rs2234693(C>T)	F:GGGAAACAGAGACAAAGCATAAAACG
		R:GGGAAACAGAGACAAAGCATAAAACA
38	rs2273206(G>T)	F:ACTCAATGCTGGATGAAATGTTTATTTGTAG
		R:ACTCAATGCTGGATGAAATGTTTATTTGTAT
39	rs2307032(C>T)	F:TCCTTACCTGTTTTTAATTGAAGCCAG
		R:GTCCTTACCTGTTTTTAATTGAAGCCAA
40	rs2470152(C>T)	F:TCTTTGATGTCCAGCCCACG
		R:TCTTTGATGTCCAGCCCACA
41	rs2881766(G>T)	F:GATGCATTCCTATAAACTGCAGACTG
		R:AGATGCATTCCTATAAACTGCAGACTT
42	rs2981582(C>T)	F:CGCCACTTAATGAACCTGTTTGC
		R:CGCCACTTAATGAACCTGTTTGT
43	rs2987983(C>T)	F:GTCACAATTCAGGTAGAATTGGAATAATCAC
		R:GTCACAATTCAGGTAGAATTGGAATAATCAT
44	rs3020314(C>T)	F:GGCAAATCTTGTCCTTAAACAGAGG
		R:TGGCAAATCTTGTCCTTAAACAGAGA
45	rs3092856(C>T)	F:GATCCTGCTCCTAATCCACCTC
		R:GATCCTGCTCCTAATCCACCTT
46	rs319217(A>G)	F:AAGTTTACTATTCCAAGTAGCTCCTTTCA
		R:AGTTTACTATTCCAAGTAGCTCCTTTCG
47	rs3218707(C>G)	F:GGCTCTATCTGAAACCTTCACAAGATC
		R:GCTCTATCTGAAACCTTCACAAGATG
48	rs34197572(C>T)	F:GGAGTTCAAGACCACCCTGAC
		R:GGAGTTCAAGACCACCCTGAT
49	rs3730050(A>G)	F:CCACTGAAGGAGTCCACGAAAT
		R:CCACTGAAGGAGTCCACGAAAC
50	rs3731239(C>T)	F:CTGTGGTGTATGTTGGAATAAATATCGAATAC
		R:CTGTGGTGTATGTTGGAATAAATATCGAATAC
51	rs3740065(C>T)	F:CCCTAGGATGGACACGTCG
		R:TCCCTAGGATGGACACGTCA
52	rs3775291(A>G)	F:ACTTGCTCATTCTCCCTTACACATAT
		R:ACTTGCTCATTCTCCCTTACACATAC
53	rs3798577(C>T)	F:GCCACAACAATCCTGCACAG
		R:GCCACAACAATCCTGCACAA
54	rs3803662(C>T)	F:CTCCTTAATGCCTCTATAGCTGTCC
		R:TCTCCTTAATGCCTCTATAGCTGTCT
55	rs3817198(C>T)	F:GGCTGACTCTAGTGAAATGAGCG
		R:GGCTGACTCTAGTGAAATGAGCA
56	rs4148323(A>G)	F:ACGTCTTCAAGGTGTAAAATGCTCT
		R:CGTCTTCAAGGTGTAAAATGCTCC
57	rs4148532(A>T)	F:TCGCCACTGTTTTATCTCCAACT
		R:TCGCCACTGTTTTATCTCCAACA
58	rs4593472(C>T)	F:GTTATCTCTTGGTTGGTGCCATG
		R:GGTTATCTCTTGGTTGGTGCCATA
59	rs4680(A>G)	F:CATGCACACCTTGTCCTTCAT
		R:CATGCACACCTTGTCCTTCAC
60	rs473543(C>T)	F:GGACAAGGGGAGAAAGAAAGAAAAC
		R:AGGACAAGGGGAGAAAGAAAGAAAAT
61	rs4802101(C>T)	F:ACCCCATCTGTACTAAAAACACAAAAATTAG
		R:ACCCCATCTGTACTAAAAACACAAAAATTAA
62	rs4833095(C>T)	F:CGAAACTTCAAACAAATCCAAAGTTATCAAG
		R:CGAAACTTCAAACAAATCCAAAGTTATCAAA
63	rs4880(C>T)	F:GGAGCCCAGATACCCCAAAG
		R:GGAGCCCAGATACCCCAAAA
64	rs4918766(A>G)	F:TTGATCTATATGTCTGTCGTAATCCCTATAGTA
		R:GATCTATATGTCTGTCGTAATCCCTATAGTG
65	rs4973768(C>T)	F:CCATTTAAGAGCAAAGGTAACTCATGTTTAG
		R:CCATTTAAGAGCAAAGGTAACTCATGTTTAA
66	rs4986761(C>T)	F:CTTAGTTCTTTTTTTAAAAAATCTCACCTCAGG
		R:GCTTAGTTCTTTTTTTAAAAAATCTCACCTCAGA
67	rs4986764(C>T)	F:GCTGCTTCCAGTAAATAAGGTGG
		R:TGCTGCTTCCAGTAAATAAGGTGA
68	rs4988344(C>T)	F:ACTAGCCAGTTAAACTTCTAGTTCACC
		R:ACTAGCCAGTTAAACTTCTAGTTCACG
69	rs532545(A>G)	F:TGTTCATGCCTCCTGCCTT
		R:TGTTCATGCCTCCTGCCTC
70	rs6504950(A>G)	F:TTTGTCTACCAAAGGCAGGATACT
		R:TTGTCTACCAAAGGCAGGATACC
71	rs6507583(A>G)	F:GGGCCTGGATGGGAGTT
		R:GGGCCTGGATGGGAGTC
72	rs670(A>G)	F:GCTGATAAGCCCAGCCCT
		R:GCTGATAAGCCCAGCCCC
73	rs67376798(A>T)	F:GAGCAAGTTGTGGCTATGATTGT
		R:AGAGCAAGTTGTGGCTATGATTGA
74	rs700519(C>T)	F:TCTCTTCTGTGGAAATCCTGCG
		R:TTCTCTTCTGTGGAAATCCTGCA
75	rs701848(C>T)	F:CGAGTTGGGACTAGGGCC
		R:CGAGTTGGGACTAGGGCT
76	rs704010(A>G)	F:CTGAGACCTGACCTGAAAATAGCT
		R:TGAGACCTGACCTGAAAATAGCC
77	rs706716(C>T)	F:ACTATCAGAGTAAATTAAATTGGGAACTAAAATTAG
		R:ACTATCAGAGTAAATTAAATTGGGAACTAAAATTAA
78	rs712(G>T)	F:ACTCTGGGAATACTGGCACTTC
		R:ACTCTGGGAATACTGGCACTTC
79	rs727479(G>T)	F:CTTCTCCCTTTCACTTTGTTTCCG
		R:TCTTCTCCCTTTCACTTTGTTTCCT
80	rs72755295(A>G)	F:CCAACAATGCAAAGCCATATCTACT
		R:CCAACAATGCAAAGCCATATCTACC
81	rs7707921(A>T)	F:GGAAAATGATCAGCAAATTTAAGAAATAATCAGAA
		R:GGAAAATGATCAGCAAATTTAAGAAATAATCAGAT
82	rs7816(A>T)	F:CTATCTACATTGTTAAAACAGCACTAAAAATAAAAA
		R:CTATCTACATTGTTAAAACAGCACTAAAAATAAAAT
83	rs799923(A>G)	F:GAAAAGCACAGAACTGGCCAAT
		R:AAAAGCACAGAACTGGCCAAC
84	rs80350973(A>T)	F:TCCTAGCAAAGACTTTGACCCATTAA
		R:TCCTAGCAAAGACTTTGACCCATTAT
85	rs8051542(C>T)	F:GCTCCAATCATAGTGCTGCG
		R:TGCTCCAATCATAGTGCTGCA
86	rs8100018(C>G)	F:CTGCCCTGTCCCCGG
		R:TGCCCTGTCCCCGC
87	rs8113472(A>C)	F:GTAACATCCATCCCAGCTGGTAA
		R:AACATCCATCCCAGCTGGTAC
88	rs8176085(A>G)	F:ACAGGCATAAGCCACTGCA
		R:CAGGCATAAGCCACTGCG
89	rs8176173(A>G)	F:TGCAAAATGAATCCTGAACAAATAGACAT
		R:TGCAAAATGAATCCTGAACAAATAGACAC
90	rs8176258(C>T)	F:GCTCTTTAGCTTCTTAGGACAGCAC
		R:GCTCTTTAGCTTCTTAGGACAGCAT
91	rs8176305(A>G)	F:GCAAATTGACTTAAAATCCATACCCCTA
		R:GCAAATTGACTTAAAATCCATACCCCTG
92	rs889312(A>C)	F:AACTGATTTGTAGTCTCTTAATTTGCACATT
		R:ACTGATTTGTAGTCTCTTAATTTGCACATG
93	rs926778(A>C)	F:GACTGAAGAATCTGGTCAATGCTTT
		R:GACTGAAGAATCTGGTCAATGCTTG
94	rs9620817(A>T)	F:CACAATCAGCCTACTTTCAGCAA
		R:ACACAATCAGCCTACTTTCAGCAT
95	rs9676881(A>G)	F:GGCCCCCGGTTTCAGA
		R:GGCCCCCGGTTTCAGG
96	rs999737(A>G)	F:GGCTATAACTTGTGTAACTCCAGGG
		R:GGCTATAACTTGTGTAACTCCAGGA
