# Supplementary material for: A nomogram based on genotypic and clinicopathologic factors to predict the non-sentinel lymph node metastasis in Chinese women breast cancer patients
Source: Front Oncol. 2023 Apr 19;13:1028830. doi: 10.3389/fonc.2023.1028830 (PMC10154525; doi:10.3389/fonc.2023.1028830)
Supplement: Supplementary file 6 [file Table_3.xlsx]

## Sheet: Sheet1
Table S3 Coefficients associated with NSLN metastasis of 84 SNPs
Number	SNP ID	Coefficient	Cluster
1	rs2234693*	0.714	2
2	rs11615*	-0.809	2
3	rs4973768*	0.496	1
4	rs473543*	0.463	2
5	rs1695*	-0.304	1
6	rs10995190*	0.083	1
7	rs712*	-0.727	2
8	rs9620817*	0.444	1
9	rs2307032*	0.624	2
10	rs6504950*	-0.927	1
11	rs3817198*	-0.561	1
12	rs1045485*	-0.336	1
13	rs11571789*	-0.295	1
14	rs1801516*	15.672	1
15	rs2273206*	-0.311	2
16	rs3092856*	-0.475	1
17	rs1801133*	-0.266	2
18	rs2981582*	-0.543	2
19	rs4988344*	-0.263	2
20	rs4148532*	-0.379	2
21	rs2071559*	-0.371	2
22	rs2231142*	0.149	2
23	rs1787991*	-0.421	1
24	rs670*	-0.006	1
25	rs1054135*	-0.03	2
26	rs889312*	0.487	2
27	rs2107425*	-0.025	2
28	rs4593472*	0.158	2
29	rs4148323*	-0.075	1
30	rs926778	-0.265	2
31	rs1800058	-0.606	1
32	rs2987983	-0.022	2
33	rs12405132	0.317	1
34	rs8051542	0.479	2
35	rs999737	0.388	1
36	rs532545	-0.32	1
37	rs701848	-0.069	2
38	rs2470152	0.276	2
39	rs1056836	0.072	2
40	rs4802101	0.175	2
41	rs1357245	-0.53	2
42	rs8176173	-14.478	1
43	rs13330119	0.099	1
44	rs1011970	0.139	1
45	rs4918766	0.107	2
46	rs1048290	0.091	2
47	rs3731239	-0.085	1
48	rs4880	-0.237	1
49	rs11075646	0.477	1
50	rs12048493	0.062	1
51	rs3740065	0.291	2
52	rs8100018	-0.065	2
53	rs11904366	-0.556	1
54	rs7816	-0.167	1
55	rs3730050	-0.182	2
56	rs704010	-0.612	2
57	rs1128503	-0.284	2
58	rs1056892	0.17	2
59	rs1614102	-0.171	2
60	rs8176258	-0.264	1
61	rs11686903	-0.265	1
62	rs799923	-0.526	1
63	rs8113472	-0.544	1
64	rs3775291	-0.095	1
65	rs3020314	-0.194	1
66	rs1126497	0.545	2
67	rs8176305	-0.016	1
68	rs34197572	0.063	1
69	rs4680	0.001	2
70	rs3803662	-0.04	2
71	rs319217	0.198	2
72	rs67376798	-0.266	1
73	rs80350973	-0.016	1
74	rs706716	-0.043	1
75	rs2881766	-0.044	2
76	rs6507583	-0.152	1
77	rs700519	-0.135	1
78	rs12443621	0.096	2
79	rs3798577	-0.288	2
80	rs4986764	-0.039	2
81	rs727479	0.293	2
82	rs72755295	0.051	1
83	rs9676881	0.129	2
84	rs4833095	0.262	2
* The 29 significant SNPs.
