# Supplementary material for: A nomogram based on genotypic and clinicopathologic factors to predict the non-sentinel lymph node metastasis in Chinese women breast cancer patients
Source: Front Oncol. 2023 Apr 19;13:1028830. doi: 10.3389/fonc.2023.1028830 (PMC10154525; doi:10.3389/fonc.2023.1028830)
Supplement: Supplementary file 7 [file Table_4.xlsx]

## Sheet: Sheet1
Table S4 Predictive performance of three types of NSLN metastasis predictive models in six independent testing datasets sampled by different seeds
Seed*	Model type	AUC	Accuracy	Sensitivity	FOR	Specificity	FDR	F1 score
a	clinical+genotype	0.847917	0.826087	0.8125	0.107143	0.833333	0.277778	0.764706
	clinical+genotype (29 SNPs)	0.83125	0.804348	0.8125	0.111111	0.8	0.315789	0.742857
	clinical	0.682292	0.652174	0.6875	0.208333	0.633333	0.5	0.578947
b	clinical+genotype	0.8875	0.826087	0.875	0.0769231	0.8	0.3	0.777778
	clinical+genotype (29 SNPs)	0.920833	0.847826	0.875	0.0740741	0.833333	0.263158	0.8
	clinical	0.794792	0.76087	0.75	0.148148	0.766667	0.368421	0.685714
c	clinical+genotype	0.704167	0.630435	0.8125	0.157895	0.533333	0.518519	0.604651
	clinical+genotype (29 SNPs)	0.733333	0.73913	0.5625	0.21875	0.833333	0.357143	0.6
	clinical	0.591667	0.586957	0.5	0.296296	0.633333	0.578947	0.457143
d	clinical+genotype	0.90625	0.869565	0.8125	0.1	0.9	0.1875	0.8125
	clinical+genotype (29 SNPs)	0.90625	0.891304	0.8125	0.0967742	0.933333	0.133333	0.83871
	clinical	0.738542	0.673913	0.625	0.222222	0.7	0.473684	0.571429
e	clinical+genotype	0.825	0.782609	0.875	0.0833333	0.733333	0.363636	0.736842
	clinical+genotype (29 SNPs)	0.810417	0.782609	0.75	0.142857	0.8	0.333333	0.705882
	clinical	0.640625	0.652174	0.5625	0.25	0.7	0.5	0.529412
f	clinical+genotype	0.8875	0.804348	0.875	0.08	0.766667	0.333333	0.756757
	clinical+genotype (29 SNPs)	0.841667	0.826087	0.8125	0.107143	0.833333	0.277778	0.764706
	clinical	0.716667	0.652174	0.625	0.230769	0.666667	0.5	0.555556
* Seed for randomly sampling.
