# Supplementary material for: A nomogram based on genotypic and clinicopathologic factors to predict the non-sentinel lymph node metastasis in Chinese women breast cancer patients
Source: Front Oncol. 2023 Apr 19;13:1028830. doi: 10.3389/fonc.2023.1028830 (PMC10154525; doi:10.3389/fonc.2023.1028830)
Supplement: Supplementary file 8 [file Table_5.xlsx]

## Sheet: Sheet1
Table S5 Literature evidence related with breast cancer of cis-eQTL genes for SNPs
SNP ID	cis-eQTL Gene	Description in literature*	Reference
rs4148532	ABCC4	ABCC4 expression is similarly upregulated in chemotherapy-treated breast tumors compared to noncancerous tissue. Mice implanted with breast cancer tumors with varying levels of ABCC4 expression showed no differences in tumor growth, but an increased ABCC4 expression was associated with increased metastases.	Low FG, Shabir K, Brown JE, Bill RM, Rothnie AJ. Roles of ABCC1 and ABCC4 in Proliferation and Migration of Breast Cancer Cell Lines. Int J Mol Sci. 2020 Oct 16;21(20):7664. doi: 10.3390/ijms21207664. PMID: 33081264; PMCID: PMC7589126.
rs4973768	NEK10	NEK10 loss increases cellular proliferation by modulating the p53-dependent transcriptional output. NEK10 directly phosphorylates p53 on Y327, revealing NEK10's unexpected substrate specificity. A combinatorial score of NEK10 and TP53-target gene expression is an independent predictor of a favorable outcome in breast cancers.	Haider N, Dutt P, van de Kooij B, Ho J, Palomero L, Pujana MA, Yaffe M, Stambolic V. NEK10 tyrosine phosphorylates p53 and controls its transcriptional activity. Oncogene. 2020 Jul;39(30):5252-5266. doi: 10.1038/s41388-020-1361-x. Epub 2020 Jun 19. PMID: 32561851.
rs4988344	BRIP1	BRIP1 expression was higher in breast cancer as compared to normal breast, where BRIP1 expression increased with increase in grade of breast cancer. BRIP1 overexpression results in a gain of function, and it is present in a large complex of transcriptional regulators, co-regulators and chromatin modifiers. BRIP1 regulates the function of several metastatic promoting genes including DUSP1, FHL1, M…	Gupta I, Ouhtit A, Al-Ajmi A, Rizvi SGA, Al-Riyami H, Al-Riyami M, Tamimi Y. BRIP1 overexpression is correlated with clinical features and survival outcome of luminal breast cancer subtypes. Endocr Connect. 2018 Jan;7(1):65-77. doi: 10.1530/EC-17-0173. Epub 2017 Nov 14. PMID: 29138235; PMCID: PMC5744628.
	MED13	Meta-analysis of transcriptomic data revealed that higher CDK8 expression is associated with shorter RFS in all molecular subtypes of breast cancer. These correlations were much stronger in patients who underwent systemic adjuvant therapy, suggesting that CDK8 impacts the failure of systemic therapy. The same associations were found for CDK19, CCNC and MED13.The expression levels of CDK8 in breas…	Broude EV, Győrffy B, Chumanevich AA, Chen M, McDermott MS, Shtutman M, Catroppo JF, Roninson IB. Expression of CDK8 and CDK8-interacting Genes as Potential Biomarkers in Breast Cancer. Curr Cancer Drug Targets. 2015;15(8):739-49. doi: 10.2174/156800961508151001105814. PMID: 26452386; PMCID: PMC4755306.
rs2231142	PKD2	PKD2 and PKD3 were the two major isoforms of PKD overexpressed in breast cancer. Suppressing either PKD2 or PKD3 was able to reduce breast cancer cell proliferation and metastasis.	Liu Y, Li J, Ma Z, Zhang J, Wang Y, Yu Z, Lin X, Xu Z, Su Q, An L, Zhou Y, Ma X, Yang Y, Wang F, Chen Q, Zhang Y, Wang J, Zheng H, Shi A, Yu S, Zhang J, Zhao W, Chen L. Oncogenic functions of protein kinase D2 and D3 in regulating multiple cancer-related pathways in breast cancer. Cancer Med. 2019 Feb;8(2):729-741. doi: 10.1002/cam4.1938. Epub 2019 Jan 16. PMID: 30652415; PMCID: PMC6504119.
	ABCG2	ABCG2 and ABCC1 had a very high level of expression in TNBC that was significantly greater compared to ABCB1 (p < 0.0001). ABCB1 expression was associated with TNBC metastatic spread (p = 0.03). In contrast, TNBC patients with high ABCG2 expression level had significantly longer disease-free interval (p = 0.03) and overall survival (p = 0.007).	Nedeljković M, Tanić N, Prvanović M, Milovanović Z, Tanić N. Friend or foe: ABCG2, ABCC1 and ABCB1 expression in triple-negative breast cancer. Breast Cancer. 2021 May;28(3):727-736. doi: 10.1007/s12282-020-01210-z. Epub 2021 Jan 8. PMID: 33420675.
rs1801133	MFN2	Breast cancer patients with low MFN2 expression are associated with poor prognosis as compared to patients with high MFN2 expression.	Xu K, Chen G, Li X, Wu X, Chang Z, Xu J, Zhu Y, Yin P, Liang X, Dong L. MFN2 suppresses cancer progression through inhibition of mTORC2/Akt signaling. Sci Rep. 2017 Feb 8;7:41718. doi: 10.1038/srep41718. PMID: 28176801; PMCID: PMC5296837.
	PLOD1	Overexpression PLOD1 promoted proliferation of breast cancer and lymph node and lung metastasis through regulating collagen cross-linking.	Wang Z, Shi Y, Ying C, Jiang Y, Hu J. Hypoxia-induced PLOD1 overexpression contributes to the malignant phenotype of glioblastoma via NF-κB signaling. Oncogene. 2021 Feb;40(8):1458-1475. doi: 10.1038/s41388-020-01635-y. Epub 2021 Jan 8. PMID: 33420370; PMCID: PMC7906902.
	CLCN6	E2 upregulated the expression of CLDN6, which was mediated by ERβ. ERβ regulated CLDN6 expression at the transcriptional level. ERβ inhibited the migration and invasion of breast cancer cells through CLDN6.	Song P, Li Y, Dong Y, Liang Y, Qu H, Qi D, Lu Y, Jin X, Guo Y, Jia Y, Wang X, Xu W, Quan C. Estrogen receptor β inhibits breast cancer cells migration and invasion through CLDN6-mediated autophagy. J Exp Clin Cancer Res. 2019 Aug 14;38(1):354. doi: 10.1186/s13046-019-1359-9. PMID: 31412908; PMCID: PMC6694553.
	NPPA	This study identified NPPA as a potential prognostic biomarker for breast cancer patients, whose downregulation is associated with an enhanced malignant behavior of breast cancer cells both in vivo and in vitro and identified the transcription regulation of NPPA by MZF1.	Sun A, Sheng X, Tang J, Yu Z, Zhang J. Integrated Bioinformatics and Experimental Approaches Identified the Role of NPPA in the Proliferation and the Malignant Behavior of Breast Cancer. J Immunol Res. 2021 Sep 27;2021:7876489. doi: 10.1155/2021/7876489. PMID: 34616853; PMCID: PMC8490067.
	MTHFR	Polymorphisms in the MTHFR gene are associated with breast cancer. The MTHFR gene is a polymorphic gene involved in folate metabolism, DNA biosynthesis, methylation and genomic integrity in actively dividing cells.	Ergul E, Sazci A, Utkan Z, Canturk NZ. Polymorphisms in the MTHFR gene are associated with breast cancer. Tumour Biol. 2003 Nov-Dec;24(6):286-90. doi: 10.1159/000076460. PMID: 15004488.
	KIAA2013	NA	NA
	NPPA-AS1	NA	NA
rs1801516	CUL5	Cul5 is expressed at low levels in breast cancer cells compared to patient matched controls.	Talamantez-Lyburn S, Brown P, Hondrogiannis N, Ratliff J, Wicks SL, Nana N, Zheng Z, Rosenzweig Z, Hondrogiannis E, Devadas MS, Ehrlich ES. Gold nanoparticles loaded with cullin-5 DNA increase sensitivity to 17-AAG in cullin-5 deficient breast cancer cells. Int J Pharm. 2019 Jun 10;564:281-292. doi: 10.1016/j.ijpharm.2019.04.022. Epub 2019 Apr 16. PMID: 30999048; PMCID: PMC6584956.
	ACAT1	High ACAT1 expression in estrogen receptor negative basal-like breast cancer cells is associated with LDL-induced proliferation. Expression and activity of ACAT1 is higher in ER − breast cancer cells.	Antalis CJ, Arnold T, Rasool T, Lee B, Buhman KK, Siddiqui RA. High ACAT1 expression in estrogen receptor negative basal-like breast cancer cells is associated with LDL-induced proliferation. Breast Cancer Res Treat. 2010 Aug;122(3):661-70. doi: 10.1007/s10549-009-0594-8. Epub 2009 Oct 23. PMID: 19851860.
	NPAT	Cyclin E2 uniquely interacts with NPAT in breast cancer cells, and is associated with higher levels of histones in breast cancer. This could explain the unique correlations of high cyclin E2 expression with poor outcome and genomic instability in breast cancer.	Rogers S, Gloss BS, Lee CS, Sergio CM, Dinger ME, Musgrove EA, Burgess A, Caldon CE. Cyclin E2 is the predominant E-cyclin associated with NPAT in breast cancer cells. Cell Div. 2015 Feb 19;10:1. doi: 10.1186/s13008-015-0007-9. PMID: 25741376; PMCID: PMC4349318.
	KDELC2	NA	NA
	C11orf65	NA	NA
rs1045485	PPIL3	Evaluation of eQTLs in the 2q33 locus for the BC765 cohort found that many of the 157 risk-associated SNPs had strong associations with PPIL3 expression. Many of the 157 SNPs most significantly associated with ER-negative breast cancer are associated with PPIL3 expression. This is one of the few known breast cancer risk loci where the most significant risk SNPs are strongly associated with local …	Couch FJ, Kuchenbaecker KB, Michailidou K, et al. Identification of four novel susceptibility loci for oestrogen receptor negative breast cancer. Nat Commun. 2016 Apr 27;7:11375. doi: 10.1038/ncomms11375. PMID: 27117709; PMCID: PMC4853421.
	CASP8	This study is the first report on reduced expression of CASP8 in breast cancer versus adjacent normal tissues. Expression of CASP8 was significantly reduced in tumour tissues compared to neighbouring normal tissues. Expression of CASP8 can be dysregulated by some of its polymorphisms. Some variants of CASP8 may affect its expression.	Aghababazadeh M, Dorraki N, Javan FA, Fattahi AS, Gharib M, Pasdar A. Downregulation of Caspase 8 in a group of Iranian breast cancer patients - A pilot study. J Egypt Natl Canc Inst. 2017 Dec;29(4):191-195. doi: 10.1016/j.jnci.2017.10.001. Epub 2017 Dec 7. PMID: 29233452.
	TMEM237	NA	NA
	ALS2CR12	NA	NA
	STRADB	NA	NA
	AC007256.5	NA	NA
rs889312	MAP3K1	MAP3K1 protein expression level in breast cancer cells was higher than that in normal mammary gland cells. MAP3K1 siRNA transfection significantly reduced the expression level of MAP3K1, and enhanced paclitaxel-induced cell proliferation inhibition and cell cycle arrest in breast cancer cells.	Hu P, Huang Q, Li Z, Wu X, Ouyang Q, Chen J, Cao Y. Silencing MAP3K1 expression through RNA interference enhances paclitaxel-induced cell cycle arrest in human breast cancer cells. Mol Biol Rep. 2014 Jan;41(1):19-24. doi: 10.1007/s11033-013-2811-0. Epub 2013 Nov 21. PMID: 24253898.
	SETD9	NA	NA
	AC022431.2	NA	NA
	AC022431.3	NA	NA
rs9620817	XBP1	Increased expression of XBP1 was associated with the progression of breast cancer and that XBP1 protein was significantly over-expressed in matched metastatic tumor. High XBP1 protein also predicts shorter overall survival of breast cancer patients.	Li H, Chen X, Gao Y, Wu J, Zeng F, Song F. XBP1 induces snail expression to promote epithelial- to-mesenchymal transition and invasion of breast cancer cells. Cell Signal. 2015 Jan;27(1):82-9. doi: 10.1016/j.cellsig.2014.09.018. Epub 2014 Oct 2. PMID: 25280941.
	TTC28	NA	NA
	CCDC117	NA	NA
	CHEK2	NA	NA
	HSCB	NA	NA
rs6504950	HLF	HLF-mediated miR-132 directly suppresses TTK expression, thus exerting inhibitory effects on cancer cell proliferation, metastasis and radioresistance.	Chen S, Wang Y, Ni C, Meng G, Sheng X. HLF/miR-132/TTK axis regulates cell proliferation, metastasis and radiosensitivity of glioma cells. Biomed Pharmacother. 2016 Oct;83:898-904. doi: 10.1016/j.biopha.2016.08.004. Epub 2016 Aug 10. PMID: 27522003.
	COX11	NA	NA
	CTC-462L7.1	NA	NA
rs2071559	SRD5A3	SRD5A3 was highly expressed in breast cancer tissues and high SRD5A3 expression was related to poorer prognosis. SRD5A3 serves as an oncogene and might function as a potential biomarker for prognosis and a therapeutic target for breast cancer.	Zhang YP, Na WT, Dai XQ, Li RF, Wang JX, Gao T, Zhang WB, Xiang C. Over-expression of SRD5A3 and its prognostic significance in breast cancer. World J Surg Oncol. 2021 Aug 31;19(1):260. doi: 10.1186/s12957-021-02377-1. PMID: 34465365; PMCID: PMC8408928.
	SRD5A3-AS1	NA	NA
rs1054135	SNX16	SNX16 overexpression in MCF‐7 breast cancer cell lines could decrease migration and tumor size in a mouse xenograft model.	Zhang L, Qin D, Hao C, Shu X, Pei D. SNX16 negatively regulates the migration and tumorigenesis of MCF-7 cells. Cell Regen. 2013 Apr 30;2(1):3. doi: 10.1186/2045-9769-2-3. PMID: 25408875; PMCID: PMC4230745.
	IMPA1	NA	NA
rs3092856	KDELC2	NA	NA
rs11571789	BRCA2	NA	NA
	RP11-37E23.5	NA	NA
rs3817198	TNNI2	NA	NA
	TNNT3	NA	NA
rs2107425	TNNT3	NA	NA
	MRPL23-AS1	NA	NA
	AC051649.16	NA	NA
* NA means no evidence related with breast cancer was found in literatures.
